# Supplementary material for: Addressing the drug-resistant tuberculosis challenge through implementing a mixed model of care in Uganda
Source: PLoS One. 2020 Dec 29;15(12):e0244451. doi: 10.1371/journal.pone.0244451 (PMC7772013; doi:10.1371/journal.pone.0244451)
Supplement: S1 Dataset — (XLS) [file pone.0244451.s002.xls]

## Sheet: Dset1
Year	DIAGNOSTIC CATEGORY	TYPE OF TB	TYPE OF PATIENT	REGIMEN TYPE	LINE REGIMEN	MODEL OF TREATMENT AT INITIATION	MODEL OF TREATMENT AT FOLLOW UP	HIV STATUS	PATIENT ON CPT?	PATIENT ON ART?	BASELINE SMEAR RESULTS	BASELINE CULTURE RESULTS	MONTH 1 SMEAR RESULTS	MONTH 1 CULTURE RESULTS	MONTH 2 SMEAR RESULTS	MONTH 2 CULTURE RESULTS	MONTH 3 SMEAR RESULTS	MONTH 3 CULTURE RESULTS	MONTH 4 SMEAR RESULTS	MONTH 4 CULTURE RESULTS	MONTH 5 SMEAR RESULTS	MONTH 5 CULTURE RESULTS	MONTH 6 SMEAR RESULTS	MONTH 6 CULTURE RESULTS	MONTH 7 SMEAR RESULTS	MONTH 7 CULTURE RESULTS	MONTH 8 SMEAR RESULTS	MONTH 8 CULTURE RESULTS	MONTH 9 SMEAR RESULTS	MONTH 10 SMEAR RESULTS	MONTH 10 CULTURE RESULTS	MONTH 11 SMEAR RESULTS	MONTH 12 SMEAR RESULTS	MONTH 12 CULTURE RESULTS	MONTH 13 SMEAR RESULTS	MONTH 13 CULTURE RESULTS	MONTH 14 SMEAR RESULTS	MONTH 14 CULTURE RESULTS	MONTH 15 SMEAR RESULTS	MONTH 15 CULTURE RESULTS	MONTH 16 SMEAR RESULTS	MONTH 16 CULTURE RESULTS	MONTH 17 SMEAR RESULTS	MONTH 17 CULTURE RESULTS	MONTH 18 SMEAR RESULTS	MONTH 18 CULTURE RESULTS	MONTH 19 SMEAR RESULTS	MONTH 19 CULTURE RESULTS	MONTH 20 SMEAR RESULTS
2016	RIF Resistant	Pulmonary	New	STD	6Km-Lfx-Cs-Eto-Z/18Lfx-Cs-Eto-Z	FB-DOT	FB-DOT	CT1	Y	Y	N	N	N	N	N	N	N
2016	RIF Resistant	Pulmonary	F_CAT2	STD	6Km-Lfx-Cs-Eto-Z/18Lfx-Cs-Eto-Z	FB-DOT	FB-DOT	CT1	Y	Y	P	N			N	N	N	N	N	N	N	N	N	neg	N	N	N	N	N	N	N	N	N	neg	N	N	N		N	N
2015	MDR Confirmed	Pulmonary	F_CAT2	Standard	Km,Lvf,Eto,Cs,Z	FB-DOT	CB-DOT	CT2			3+	3+	2+	N	1+	N	1+	N	N	N	N	N	N	neg	N	N	N	N	N	N	N	N	N	neg	N		N	N	N	N	N		N	N	N	N	N	N	N
2017	RIF Resistant	Pulmonary	F_CAT1	STD	6km,cs,z,eto,lfx+14cs,z,eto,lfx	FB-DOT	FB-DOT	CT2	N		N	3+	1+	1+	N	2+	N	N	N	N
2016	MDR Confirmed	Pulmonary	New	STD	6Km-Lfx-Cs-Eto-Z/18Lfx-Cs-Eto-Z	FB-DOT	FB-DOT	CT1	Y		N	2+	N	N	N	N			N	N	N	N	ND		N	N	N
2016	RIF Resistant	Pulmonary	New	STD	6Km-Lfx-Cs-Eto-Z/18Lfx-Cs-Eto-Z	FB-DOT	FB-DOT	CT1	Y	Y	N	N	N	N	N	N			N	N	N	N	N		N	N
2016	RIF Monoresistant	Pulmonary	F_CAT1	STD	6Km-Lfx-Eto-Z/18Lfx-Cs-Eto-Z	FB-DOT	FB-DOT	CT2			N	1+	N	N	N	N	N	N	N	N	N		N	neg	N
2016	RIF Resistant	Pulmonary	F_CAT1	STD	6Km-Lfx-Cs-Eto-Z/18Lfx-Cs-Eto-Z	FB-DOT	FB-DOT	CT2			N	N	N		N	N	N	N	N	N	N	N	N	neg	N	N	N	N	N	N	N		N	neg	N		N	C	N	N	N	N
2016	MDR Confirmed	Pulmonary	New	STD	6 Km Lfx Eto Cs Z	FB-DOT	CB-DOT	CT1	Y	Y	N	2+	N	N	N	N	N	N	N	N			N	neg	N	N	N	N	N
2016	MDR Confirmed	Pulmonary	F_CAT1	STD	6Km-Lfx-Cs-Eto-Z/18Lfx-Cs-Eto-Z	FB-DOT	FB-DOT	CT2			N	1+	N	1+	N	N	N	N	N	N	N	N	N	neg	N	N	N	N		N	N	N	N		N		N	N
2016	RIF Resistant	Pulmonary	New	STD	6Km-Lfx-Cs-Eto-Z/18Lfx-Cs-Eto-Z	FB-DOT	FB-DOT	CT1	Y	Y	P	N	N	N	N	N	N	N			N		N	neg
2015	MDR Confirmed	Pulmonary	New	STD	6KM-LFX-ETO-CS-Z/18LFX-ETO-CS-Z	FB-DOT	FB-DOT	CT1	Y	Y	N	1+	N	1+	N	N	N	N	N	N	N	N	N	neg	N	N	N	N	N	N	N	C	N	neg	N	N	N	N	N	N	N	N	N	C	N	N	N	N	N
2016	RIF Resistant	Pulmonary	F_CAT1	STD	6Km-Lfx-Cs-Eto-Z/18Lfx-Cs-Eto-Z	FB-DOT	FB-DOT	CT2			P	N	N	N	N	N	N	N	N	N	N	N	N		N	N	N	N	N			N	N	neg	N	N	N		N	N
2015	RIF Monoresistant	Pulmonary	RX after defualt	STD	6Km-Lfx-Cs-Eto-Z/18Lfx-Cs-Eto-Z	FB-DOT	FB-DOT	CT1	Y	Y	2+	1+			N	N	N		N	N	N	N	N	neg	N	N	N	N	N	N	N	N	N		N	N	N		N	N	N	C	N		N	N
2016	RIF Resistant	Pulmonary	F_CAT2	STD	Km-Lfx-Cs-Eto-Z/18Lfx-Cs-Eto-Z	FB-DOT	FB-DOT	CT1	Y	Y	N	1+	N	N	N	N	N	N	N		N	N
2016	MDR Confirmed	Pulmonary	F_CAT1	STD	6Km-Lfx-Cs-Eto-Z/18LfX-Cs-Eto-Z	FB-DOT	FB-DOT	CT1	Y	Y	N	3+	N	1+	N	1+	N	N	N	N							1+	P
2016	MDR Confirmed	Pulmonary	New	STD		FB-DOT	CB-DOT	CT1	Y	Y	N	2+	N	N	N	N	N	N	N	N	N	N	N	neg	N	N
2017	RIF Resistant	Pulmonary	F_CAT1	STD	8KmLfxCsEtoZ/18LfxCsEtoZ	FB-DOT	FB-DOT	CT2			N	N	N	N	N	N	N		N	N					N	N			N
2017	RIF Monoresistant	Pulmonary	F_CAT1	STD	6KM,LFX,ETO,Cs,Z 18LFX, ETO,Cs,Z	FB-DOT	CB-DOT	CT1	Y	Y	N	3+			N		N	C	N	N	N		N
2017	MDR Confirmed	Pulmonary	New	STD	6KM,LFX,CS,ETO,Z	FB-DOT	FB-DOT	CT2	N	N	N	3+	N								N	N	N	neg	N
2017	MDR Confirmed	Pulmonary	F_CAT1	STD	6KmLfxEtoCsZ	FB-DOT	CB-DOT	CT2	N	N	N	2+			N	N	N	N	N	N	N	N	N
2017	MDR Confirmed	Pulmonary	F_CAT1	STD	6KmLfxEtoCsZ	FB-DOT	CB-DOT	CT2	N	N	P	3+			N		N	N	N	N	N		N
2017	MDR Confirmed	Pulmonary	F_CAT2	STD	6KMLFXETOCSZ	FB-DOT	CB-DOT	CT1	Y	Y
2016	RIF Resistant	Pulmonary	Relapse	STD		FB-DOT	FB-DOT	CT2			N	N	N		N	N	N	N	N	N	N	N			N	C	N		N				N
2016	RIF Resistant	Pulmonary	New	STD	6Km-Lfx-Cs-Eto-Z/Lfx-Cs-Eto-Z	FB-DOT	FB-DOT	CT2					N	N	N	N	N	N	N		N	N
2016	MDR Confirmed	Pulmonary	F_CAT1	Standard	6KMLFXCSETOZ/14LFXCSETOZ	FB-DOT	FB-DOT	CT2	N	N	Neg	Pos			Neg	Pos	Neg	Neg	N	N			N	neg	N	N	N	N	N
2016	MDR Confirmed	Pulmonary	New	STD	6Km-Lfx-Cs-Eto-Z/18Lfx-Cs-Eto-Z	FB-DOT	FB-DOT	CT2			N	1+	N	1+	N	N	N	N	N	N	N	N	N	neg			N	N	N	N	C	N	N	neg
2016	RIF Resistant	Pulmonary	RX after defualt	STD	6KM-LFX-ETO-CS-Z/18LFX-ETO-CS-Z	FB-DOT	CB-DOT	CT2			N	N	N	N	N	N	N	N	N	N	N	N	N	neg	N	N	N	N	N	N
2016	MDR Confirmed	Pulmonary	F_CAT1	STD	6KMLFXETOCSZ/18LFXETOCSZ	FB-DOT	CB-DOT	CT1	Y	Y	3+	3+	N	N	N	N	N	N	N	N	N	N	N	neg	N	N	N	N	N	N	N	N	N	neg
2015	MDR Confirmed	Extra Pulmonary	F_CAT2	STD	Standard	FB-DOT	FB-DOT	CT1	Y	Y	P	P	N	N
2016	MDR Confirmed	Pulmonary	RX after defualt	STD	6Km-Lfx-Cs-Eto-Z/18Lfx-Cs-Eto-Z	FB-DOT	FB-DOT	CT2			N	1+	N	N	N	N	N	N
2017	MDR Confirmed	Pulmonary	RX after defualt	STD	6KMLFXETOCSZ/14LFXETOCSZ	FB-DOT	CB-DOT	CT2	N	N	3+	3+	N	1+	N	N	N	N	N	N	N
2017	MDR Confirmed	Pulmonary	F_CAT1	STD	6Ks Lfx Cs Eto Z 18 Lfx Cs Eto Z	CB-DOT	FB-DOT	CT2	N	N	3+	3+	2+	1+	1+	3+	N	N	N
2016	MDR Confirmed	Pulmonary	F_CAT1	Standard		FB-DOT	FB-DOT	CT2			2+	3+	N	N	N	N	N	N	N	N	N	N	N	neg	N	N	N	N	N	N	N	N	N	neg	N		N	N	N	N	N	N
2017	RIF Resistant	Pulmonary	RX after defualt	STD	8KmLfxCsEtoZ/18LfxCsEtoZ	FB-DOT	FB-DOT	CT2			N		N	1+	N	N			N				N
2016	MDR Confirmed	Pulmonary	F_CAT1	STD	6KMLFXETOCSZ/18LFXETOCSZ	FB-DOT	CB-DOT	CT2			N	1+	N	1+					N	N	N	N	N	neg	N	N	N	C	N	N	N	N	N	neg
2016	MDR Confirmed	Pulmonary	F_CAT1	STD	6km/lfx/cs. 18lfx/cs/pz/et	FB-DOT	FB-DOT	CT1	Y	Y	3+	3+	N	N	N	N	N	N	N	N	N	N	N	neg	N	N	N	N	N	N	N	N	N		N	N
2015	MDR Confirmed	Pulmonary	F_CAT2	STD	6kM-Cs-Z-Lfx-Eto+18Cs-Z-Lfx-Eto	FB-DOT	CB-DOT	CT2			2+	3+	1+	1+	N	N	N	N	N	N	N	N	N	neg	N	N	N	N	N	N	N	N	N	neg	N	N	N	N	N	N	N	N	N	N	N	N	N	N	N
2017	MDR Confirmed	Pulmonary	New	STD	6KMLFXETOCSZ/14LFXETOCSZ	FB-DOT	CB-DOT	CT1	Y	Y	3+	3+	N	N	N	N	N
2017	MDR Confirmed	Pulmonary	F_CAT1	STD	6Km,Lfx,Cs,Eto,Z	FB-DOT	FB-DOT	CT1	Y	Y	N	1+	2+		N	N	N	N	N	N
2016	RIF Resistant	Pulmonary	F_CAT1	STD	6KmLfxEtoCsZ/14LfxEtoCsZ	FB-DOT	CB-DOT	CT2	N	N	N	N	N	C	N		N	N	N	N	N	N	N	neg	N	N	N	N	N	N
2015	RIF Monoresistant	Pulmonary	F_CAT2	STD	6Km-Lfx-Cs-Eto-Z/18Lfx-Cs-Eto-Z	FB-DOT	FB-DOT	CT2	N	N	3+	3+	P	N	N	N	N	N	N	N	N	N	N	neg	N	N	N	N	N	N	N	N	N	neg	N	N	N	N	N	C	N				N	N
2017	MDR Confirmed	Pulmonary	New	STD	6KMLFXETOCSZ/14LFXETOCSZ	FB-DOT	CB-DOT	CT1	Y	Y	3+	3+	2+	N	1+		N
2017	MDR Confirmed	Pulmonary	New	STD	6Km,Lfx,Cs,Eto,Z	FB-DOT	FB-DOT	CT2			2+	3+	N
2017	MDR Confirmed	Pulmonary	New	STD	6KMLFXETOCSZ/14LFXETOCSZ	FB-DOT	CB-DOT	CT1	Y	Y	3+	3+	N	1+	N	1+	1+
2016	RIF Resistant	Extra Pulmonary	New	STD	KM,Lfx.Eto,Cs,Z	FB-DOT	CB-DOT	CT1	Y	Y									N	C
2016	RIF Resistant	Pulmonary	New	STD	6Km-Lfx-Cs-Eto-Z/18Lfx-Cs-Eto-Z	FB-DOT	FB-DOT	CT1	Y	Y	N	N	N	N	N	N			N	N					N	N	N	N	N	N		N
2016	MDR Confirmed	Pulmonary	F_CAT2	STD	6Km-Lfx-Cs-Eto-Z/18Lfx-Cs-Eto-Z	FB-DOT	FB-DOT	CT1	Y	Y	N	2+	N	N	N	N	N	N	N	N	N	N	N	neg	N	N	N			N	N	N
2016	MDR Confirmed	Pulmonary	RX after defualt	Standard	6kmlfxcsetoz/14lfxcsetoz	FB-DOT	FB-DOT	CT2			3+	2+	1+	1+			N	N	N	C	N	N	N	neg	N	N	N	N	N	N	N	N	N	neg	N	N	N	N
2017	RIF Resistant	Pulmonary	F_CAT1	STD	6km,Lfx,Eto,Cs,Z	FB-DOT	FB-DOT	CT1	Y	Y			P	1+	N	N	P	N
2017	RIF Resistant	Pulmonary	F_CAT2	STD	6KnCsLfxEtoZ 18LfxEtozCS B6	FB-DOT	CB-DOT	CT2		N	N	N	N	N	N	N	N		ND	ND	N
2017	MDR Confirmed	Pulmonary	New	STD	6KnLfxEtoCsZ	FB-DOT	CB-DOT	CT2			N	P	N	P	N	N	N	N	ND	ND	N		N
2017	RIF Resistant	Pulmonary	New	STD	6LfxZKsCsEto 18LfxCsZEto	FB-DOT	CB-DOT	CT2	Y	Y	P		N		N				N	ND	N
2016	RIF Resistant	Pulmonary	F_CAT1	STD	6Km,Lfx,Cs,Eto,Z/Lfx,Cs,Eto,Z	FB-DOT	FB-DOT	CT1	Y	Y	N	N
2017	MDR Confirmed	Pulmonary	New	STD	6KMLFXETOCSZ/14LFXETOCSZ	FB-DOT	CB-DOT	CT1	Y	Y	N	1+	N	N	N		N
2016	RIF Resistant	Pulmonary	New	STD	6Km-Lfx-Cs-Eto-Z/18Lfx-Cs-Eto-Z	FB-DOT	FB-DOT	CT1		Y	N	N	N	N	N	N	N	N	N	N	N	N			N	N	N	C	N	N	N	N	N	neg
2017	MDR Confirmed	Pulmonary	New	STD	6KM,Lfx,Cs,Eto,Z/	FB-DOT	CB-DOT	CT2			3+	P			N	N	N	N	N	N	N	N
2017	RIF Monoresistant	Pulmonary	New	STD	6km-lfx-eto-cs-z/18 lfx-eto-cs-z	FB-DOT	CB-DOT	CT2			3+	1+	N	3+		N	N	C
2017	RIF Resistant	Pulmonary	F_CAT1	STD	8KmLfxCsEtoZ/16LfxCsEtoZ	FB-DOT	FB-DOT	CT2			3+	N	N	3+	N	N	N	N	N				N
2016	MDR Confirmed	Pulmonary	New	STD	6Km,Lfx,Cs,eto,Z / 18Lfx,Cs,Eto,Z	FB-DOT		CT1	Y	Y	2+	3+	N	N	N	N	N	N	N	N	N	N	N	neg	N	N	N	N	N	N	N	N	N	neg	N	PENDING	N	N	N	N	N	N	N	N
2016	RIF Resistant	Pulmonary	F_CAT2	STD	6Km-Lfx-Cs-Eto-Z/18Lfx-Cs-Eto-Z	FB-DOT	FB-DOT	CT1	Y	Y	N	N	N	N	N	N	N	N	N	N
2016	MDR Confirmed	Pulmonary	New	STD	6Km-Lfx-Cs-Eto-Z/Lfx-Cs-Eto-Z	FB-DOT	FB-DOT	CT2			N	3+	N	1+	N	N	N	N					N	neg	N	N	N	N	N	N	N
2016	RIF Monoresistant	Pulmonary	RX after defualt	STD	KM,Lfx,Cs,Eto,Z	FB-DOT	FB-DOT	CT1	Y	Y	3+	3+	N	N	N	N	N	N	N	N
2016	MDR Confirmed	Pulmonary	Relapse	STD	6Km,Lfx,Cs,Eto,Z/18Lfx,Cs,Eto,Z	FB-DOT	FB-DOT	CT1	Y	Y	1+	3+	N	1+	N	N	1+	N	P	N	1+	N			N
2016	MDR Confirmed	Pulmonary	F_CAT1	STD	6Km,Lfx,Cs,Eto,Z/18Lfx,Cs,Eto,Z	FB-DOT	FB-DOT	CT1	Y	Y	N	N	N	N	N	N	N	N	N	N	N	N	N	neg			N	N	N	N	N	N	N	neg
2015	RIF Monoresistant	Pulmonary	F_CAT1	STD	6KM-LFX-ETO-CS-Z-18LFX-ETO-CS-Z	FB-DOT	CB-DOT	CT1	Y	Y	N	1+	N	N	N	N	N	N	N	N					N	N
2016	MDR Confirmed	Pulmonary	RX after defualt	STD	STANDARD	FB-DOT	CB-DOT	CT2			3+	3+	1+	N	2+	N	P	N	1+	N	N	N	N	neg	N	N	N	N	N	N	N	N	N	neg	N	N	N	C	N	N	N	C	N		N
2017	MDR Confirmed	Pulmonary	F_CAT2	STD	Km,Lfx,Eto,Cs,Z	FB-DOT	CB-DOT	CT2			3+	2+	N	P	1+	N	N	N	N	N	N	N	N		N
2016	MDR Confirmed	Pulmonary	New	STD	Km,Lfx,Cs,Eto,Z/18Lfx,Cs,Eto,Z	FB-DOT	FB-DOT	CT1	Y	Y	N	2+	N		N	P	N	N	N	N
2016	MDR Confirmed	Pulmonary	F_CAT1	STD	6Km,Lfx,Cs,Eto,Z/18Lfx,Cs,Eto,Z	FB-DOT	FB-DOT	CT2			N	N	N	N			N	N	N	N	N	N	N	neg	N	N	N	N	N	N	N	N	N	neg
2015	RIF Monoresistant	Pulmonary	New	STD	8Km,Lfx,Cs,Eto,Z/ 18Lfx,Cs,Eto,Z	FB-DOT	FB-DOT	CT1	Y	Y	N	1+			N	N	N	N	N	N	N	N	N	neg	N	N	N
2017	MDR Confirmed	Pulmonary	New	STD	6KmCsLfxEtoZ	FB-DOT	CB-DOT	CT2	N	N	3+	3+	N	2+	N	N	N	N	N	N	N	N	N	neg	ND	ND	N
2017	MDR Confirmed	Pulmonary	New	STD	6Km,Lfx,Cs,Eto,Z / 18Lfx,Cs,Eto,Z	FB-DOT	FB-DOT	CT1	Y	Y	N	1+
2016	MDR Confirmed	Pulmonary	RX after defualt	STD	6Km,Lfx,cs,Eto,Z / 18Lfx,cs,Eto,Z	FB-DOT	FB-DOT	CT2			3+	3+	N	N	N	N	N	N	N	N	N	N	N	neg	N	N	N	N	N	N	N	N	N	neg	N	N	N	N	N	N
2017	MDR Confirmed	Pulmonary	F_CAT2	STD	6Km,Lfx,Cs,Eto,Z	FB-DOT	FB-DOT	CT2					N	1+	N	N	N	N
2017	MDR Confirmed	Pulmonary	F_CAT2	STD	6CMLFXETOCSZ	FB-DOT	FB-DOT	CT1	Y	Y	3+	3+	N	N	N	N	N		N
2016	RIF Resistant	Pulmonary	RX after defualt	STD		FB-DOT	FB-DOT	CT2			2+		N	N	N						N	N			N	N			N
2016	MDR Confirmed	Pulmonary	F_CAT1	STD	6Km,Lfx,Cs,Eto,Z/18Lfx,Cs,Eto,Z	FB-DOT	FB-DOT	CT2			N	3+	N	P			N	N	N	N	N	N	N		N	N	N	N	N	N	N	N	N	neg	N	N	N	N	N	N
2016	RIF Resistant	Pulmonary	F_CAT1	STD	6Km,Lfx,Cs,Eto,Z/18Lfx,Cs,Eto,Z	FB-DOT	FB-DOT	CT1	Y	Y	N	N			N	N	N	N	N	N	N	N	N	neg	N	N	N		N	N	N
2016	Pan Sensitive	Pulmonary	RX after defualt	STD	STANDARD	FB-DOT	CB-DOT	CT1	Y	Y	3+	2+	N	N	N	C	N	N	N
2016	RIF Resistant	Pulmonary	F_CAT2	STD	6km,Lfx,Cs,Eto,Z/18Lfx,cs,Eto,Z	FB-DOT	FB-DOT	CT2			1+	N	N	N	N	N	N	N	N	N	N	N	N	neg	N	N	N	N	N	N	N	N	N	neg	N	N	N	N
2016	RIF Resistant	Pulmonary	F_CAT1	Standard		FB-DOT	CB-DOT	CT1	Yes	Yes	1+
2016	RIF Resistant	Pulmonary	New	Standard		FB-DOT	FB-DOT	CT2			N	N			N						N
2016	MDR Confirmed	Pulmonary	New	STD	6Km,Lfx.Cs,Eto,Z/18Lfx,Cs,Eto,Z	FB-DOT	FB-DOT	CT1	Y	Y	N	1+			N	N	N	N	N	N	N	N	N	neg	N	N	N	N	N	N	N
2016	RIF Monoresistant	Pulmonary	F_CAT1	STD	6Km-Lfx-Eto-Cs-Z/18 Lfx-Eto-Cs-Z	FB-DOT	CB-DOT	CT2			3+	3+	3+	N	N	N	N	N	N	N	N	N					N	N	N	N	N	N	N	neg	N	N	N	N	N		N
2015	MDR Confirmed	Pulmonary	F_CAT1	STD	Standard	FB-DOT	FB-DOT	CT2			1+	P	1+	P	NS	N	NS	N	NS	N	NS	N	NS	neg			N	N	N	N	N	N	N	neg	N	N	N	N			N	N	N	N	N	N	N	N	N
2015	RIF Monoresistant	Pulmonary	Relapse	STD	6Km-Lfx-Cs-Eto-Z/18Lfx-Eto-Cs-Z	FB-DOT	CB-DOT	CT2			3+	2+	1+	1+	2+	1+	N	1+	N	N	N	N	N	neg	N	N			N	N	N	N	N	neg	2+	N	N	N	N	N	N	N	N	N	N	N	N	N
2017	RIF Resistant	Pulmonary	Relapse	STD	6KM+LFX+ETO+CS+Z/18LFX+ETO+CS+Z	FB-DOT	CB-DOT	CT2			N	N	N	C	N	N
2016	MDR Confirmed	Pulmonary	F_CAT1	STD	6LFXETOCSZ/18LFXETOCSZ	FB-DOT	CB-DOT	CT2			3+	3+			N	N	N	N	N	N	N	N	N	pos	N	N	N	N	N	N	N	N	N		N	N	N	N	N	C	N	C	N	N	N	C	N	N
2017	RIF Resistant	Pulmonary	F_CAT1	STD	6KMLFXETOCSZ/14LFXETOCSZ	FB-DOT	CB-DOT	CT1	Y	Y	N
2017	RIF Resistant	Pulmonary	RX after defualt	STD	6kmlfxcsetoz/6kmlfxcsetoz /18lfxcsetoz	FB-DOT	CB-DOT	CT1	Y	Y	N	N	N	N	N	N	N
2017	RIF Resistant	Pulmonary	F_CAT2	STD	6CM-LFX-ETO-CS-Z/LFX-ETO-CS-Z	FB-DOT	CB-DOT	CT1	Y	Y	3+	3+	N	N	N	N	N	N	N	N	N
2017	MDR Confirmed	Pulmonary	RX after defualt	STD	Km,Lfx,Eto,Cs,Z	FB-DOT	CB-DOT	CT2			3+	P	N	N	N	N	N	N	N	N	N		N
2016	RIF Resistant	Pulmonary	New	Standard		FB-DOT	FB-DOT	CT1	Yes	Yes			N	N	N	N	N	N	N	N	N	N	N	neg	N	N	N	N	N
2016	RIF Monoresistant	Pulmonary	F_CAT1	STD	6km/lfx/eto/cs/z/18lfx/eto/cs/z	FB-DOT	CB-DOT	CT2					1+	N	N	N	N	N	N	N	N	N	N	neg	N	N	N	N	N	N	N	N	N		N
2015	MDR Suspect	Pulmonary	F_CAT1	STD	6KmLfxEtoCsZ/18LfxEtoCsZ	FB-DOT	FB-DOT	CT1	Y	Y	P	N	2+				N	N
2017	MDR Confirmed	Pulmonary	F_CAT1	STD		FB-DOT	CB-DOT	CT2			3+	1+	P
2017	RIF Resistant	Pulmonary	RX after defualt	STD	Km,Lfx,Eto,Cs,Z	FB-DOT	CB-DOT	CT2			3+	3+	2+	1+	N		P
2015	RIF Resistant	Pulmonary	New	Standard	6KM/LFX/CS/ETO/Z/18LFT/CS/ETO/Z	FB-DOT	FB-DOT	CT1	Y	Y	N	N	N	N			N	N	N	N			N	neg					N	N	N		N				N	N	N	N			N	N	N	N
2017	MDR Confirmed	Pulmonary	New	STD	6KM-LFX-ETO-CS-Z/18LFX-CS-ETO-Z	FB-DOT	CB-DOT	CT2			POS	3+	N	1+	N	N	N	N	N	C	C
2016	RIF Resistant	Pulmonary	RX after defualt	STD	6Km,Lfx,Cs,Eto,Z/18Lfx,Cs,Eto,Z	FB-DOT	FB-DOT	CT2			N	N			N	N	N	N	N	N	N	N	N	neg	N		N		N
2016	MDR Confirmed	Pulmonary	RX after defualt	STD	6CM-LFX-ETO-CS-Z/18LFX-ETO-CS-Z	FB-DOT	CB-DOT	CT2			2+	3+	N	N	N	N	N	N	N	N	N	N	N		N	N
2015	MDR Confirmed	Pulmonary	F_CAT1	STD	Standard	FB-DOT	FB-DOT	CT1	Y	Y	3+	3+	N	1+	N	1+	P	N	N	N	N	N	N	neg	N	N	N	N	N	N	N	N	N	neg	N	N	N	N	N	N	N	N	N	N	N	N	N	N
2017	RIF Resistant	Pulmonary	Relapse	STD		FB-DOT	FB-DOT	CT1	Y	Y			N	N	N	N	N	N
2017	RIF Resistant	Pulmonary	New	STD	6km-lfx-eto-cs-z/14lfx-eto-cs-z	FB-DOT	CB-DOT	CT1	Y	Y
2017	RIF Resistant	Pulmonary	F_CAT1	STD		FB-DOT	CB-DOT	CT2			3+	1+	N	N	N	N	N		N
2017	MDR Confirmed	Pulmonary	New	STD	Km,Lfx,Eto,Cs,Z	FB-DOT	CB-DOT	CT2			3+	P	N	N	N	N	N	N	N	C	N	C	N
2016	RIF Resistant	Pulmonary	New	STD	Km,LFx,Cs,Eto,Z	FB-DOT	FB-DOT	CT1	Y	Y	N	N	N	N	N	C	N	N	N
2016	RIF Resistant	Pulmonary	F_CAT2	STD	6Km-lfx-cs-eto-z/18lfx-cs-eto-z	FB-DOT	CB-DOT	CT2			N	N					N	N	N	N	N	N	N	neg	N	N			N						N	N			N	N	N	N
2017	RIF Resistant	Pulmonary	New	STD	6Km,Lfx,Cs,Eto,Z / 18Lfx,Cs,Eto,Z	FB-DOT	CB-DOT	CT1	Y	Y	N	N	N	N
2017	RIF Resistant	Pulmonary	New	STD	6Cm-lfx-cs-eto-z/18lfx-cs-eto-z	FB-DOT	CB-DOT	CT1	Y	Y	N	3+	3+	3+
2015	RIF Monoresistant	Pulmonary	New	Standard	6km,eto,lfx,pz,cs	FB-DOT	FB-DOT	CT1	Yes	Yes	1+	3+	N	N	N	N	N	C	C	N	N	N			N	N	N	N	N	N	N	N	N	neg									N
2017	RIF Resistant	Pulmonary	RX after defualt	STD		FB-DOT	CB-DOT	CT2			N	3+	N
2016	MDR Confirmed	Pulmonary	F_CAT1	STD	6Km,Lfx,cs,Eto,Z/18Lfx,Cs,Eto,Z	FB-DOT	FB-DOT	CT2			2+	3+	N	1+	N	N	N	N	N	N	N	N	N	neg	N	N	N	N	N	N	N	N	N	neg	N	N	N	N	N	N
2016	RIF Resistant	Pulmonary	New	STD	6km/lfx/cs. 18lfx/cs/pz/et	FB-DOT	FB-DOT	CT2			1+	N	N	N	N	N	N	N	N	N	N	N	N	neg	N	N	N	N	N	N	N	N	N	neg	N	N	N	N	N	N	PD
2017	RIF Resistant	Extra Pulmonary	New	STD	6Km,Lfx,Cs,Eto,Z / 18Lfx,Cs,Eto,Z	FB-DOT	FB-DOT	CT2					N	N
2017	RIF Resistant	Pulmonary	F_CAT1	STD	6CM+LFX+ETO+CS+Z/14ETO+LFX+CS+Z	FB-DOT	CB-DOT	CT1	Y	Y	1+	3+
2017	RIF Monoresistant	Pulmonary	New	STD	6KM-LFX-ETO-CS-Z/18LFX-ETO-CS-Z	FB-DOT	FB-DOT	CT1	Y	Y	N	1+	N	N	N	N	N	N	N
2017	RIF Resistant	Pulmonary	Relapse	STD	KmLfxCsEtoZ	FB-DOT	CB-DOT	CT2			1+	3+	N
2017	RIF Resistant	Pulmonary	F_CAT1	STD		FB-DOT	CB-DOT	CT2			1+
2017	RIF Monoresistant	Pulmonary	RX after defualt	STD		FB-DOT	CB-DOT	CT2			2+	3+	N
2017	RIF Resistant	Pulmonary	RX after defualt	STD	KM,LFX,CS,ETO,Z	FB-DOT	CB-DOT	CT2			N	2+	N	N	N		N		N
2015	Pan Sensitive	Pulmonary	F_CAT1	STD	KM, CS,Z, ETO,LFX, PYRIDOXINE	FB-DOT	CB-DOT	CT2			3+	3+	N	2+	N	ND	ND	ND	ND	ND	ND	ND	1+
2017	RIF Resistant	Pulmonary	New	STD		FB-DOT	FB-DOT	CT2
2017	RIF Resistant	Pulmonary	F_CAT1	STD	Km,Lfx,Eto,Cs,Z	FB-DOT	CB-DOT	CT2			2+	3+	N	C	N		N
2016	RIF Resistant	Pulmonary	New	STD	6km/lfx/Eto/Cs/z /18lfx/Eto/Cs/z	FB-DOT	CB-DOT	CT2			N	N			N	N	N	N	N	N	N	N	N	neg	N	N	N	N	N	N	N	N	N	neg	N		N						N
2017	RIF Resistant	Pulmonary	New	STD	6KMLFXEETOCSZ/14LFXETOCSZ	FB-DOT	CB-DOT	CT1	Y	Y
2017	MDR Confirmed	Pulmonary	F_CAT1	STD		FB-DOT	CB-DOT	CT2			3+	3+	1+
2016	MDR Confirmed	Pulmonary	Relapse	STD	Km,Lfx,Eto,Cs,Z	FB-DOT	CB-DOT	CT2			2+	3+	1+	1+	1+	C	N	C	N	N	N	N	N	neg	N	C	N	N	N	N
2015	INH Mono resistant	Pulmonary	Relapse	STD		FB-DOT	FB-DOT	CT2			3+	N	2+	1+	N	N	N	N	N	N	N	N	N	neg	N	N	N	N	N
2015	RIF Resistant	Pulmonary	New	Standard		FB-DOT	FB-DOT	CT2			1+				N	N											N	N				N	N	neg			N	N
2017	MDR Confirmed	Pulmonary	F_CAT1	STD	Km,Lfx,Eto,Cs,Z	FB-DOT	CB-DOT	CT2			3+	2+	N	N	N	N	N	N	N	N	N		N
2016	MDR Confirmed	Pulmonary	F_CAT2	STD	Km,Lvf,Eto,Cs,Z	FB-DOT	CB-DOT	CT2			3+	3+	N	N	N	N	N	N	N	N	N	N	N	neg	N	SC	N	N	N	N	N	N	N	neg	N		N
2015	MDR Confirmed	Pulmonary	RX after defualt	STD	Standard	FB-DOT	FB-DOT	CT1	Y	Y	N	P	N	N	N	N	N	N	N	N	N	N	N	neg	N	N	N	N	N	N	N	N	N	neg	N	C	N	N	N	N	N				N	N	N	N
2017	RIF Resistant	Pulmonary	F_CAT2	Standard		FB-DOT	FB-DOT	CT2			2+
2015	RIF Resistant	Pulmonary	New	STD	8Km,Lfx,Cs,Eto,Z/ 18Lfx,Cs,Eto,Z	FB-DOT	FB-DOT	CT1	Y	Y	N	N	N	N	N	N	N	N	N		N	N			N	N	N	N		N		N	N				N	N	N	N		N	N				N	N
2017	RIF Resistant	Pulmonary	F_CAT1	STD	6CMLFXETOCSZ/14LFXETOCSZ	FB-DOT	CB-DOT	CT2	N	N
2016	RIF Resistant	Pulmonary	New	STD	6LFXETOCSZ/18LFXETOCSZ	FB-DOT	FB-DOT	CT1	Y	Y	N	N	N	N	N	N	N	N							N	N
2016	MDR Confirmed	Pulmonary	New	STD	6KMLFXETOCSZ/18LFXETOCSZ	FB-DOT	CB-DOT	CT1	Y	Y	N	2+	N	N	N	N	N	N	N	N	N	N	N	neg	N	N	N	N	N	N	N
2016	RIF Monoresistant	Pulmonary	F_CAT2	STD	6km/lfx/cs. 18lfx/cs/pz/et	FB-DOT	FB-DOT	CT1	Y	Y	1+	1+	N	N			N	N	N	N	N	N	N	neg	N	N	N		N	N		N	N	neg	N	N	N	N	N	N	PD
2016	MDR Confirmed	Pulmonary	F_CAT1	STD	STANDARD	FB-DOT	CB-DOT	CT2			N	3+	2+	N	N	N	N	N	N	N	N	N	N	neg	N	N	N	N	N	N	N	N	N	neg	N	N	N	N	N	N	N	C	N		N	N	N
2015	MDR Confirmed	Pulmonary	New	Standard		CB-DOT	CB-DOT	CT2			3+	3+	N	1+	N		ND	ND	N	N	N	N													N	N			N	N	N	N			N	N	N	N	N
2016	MDR Confirmed	Pulmonary	F_CAT1	STD	STANDARD	FB-DOT	CB-DOT	CT2			3+	1+	N	N	N	N	N	N	N		N	N	N	neg	N	N	N	N	N	N	SC	N	N		N	N	N	C	N	N	N	C
2017	RIF Resistant	Pulmonary	Relapse	STD	6KM+LFX+ETO+CS+Z/18LFX+ETO+CS+ETO+Z	FB-DOT	CB-DOT	CT1	Y	Y
2016	RIF Resistant	Pulmonary	F_CAT1	Standard		FB-DOT	FB-DOT	CT1	Yes	Yes	1+	N
2016	RIF Resistant	Pulmonary	RX after defualt	STD	Km,Lvf,Eto,Cs,Z	FB-DOT	CB-DOT	CT2			N	N	N	N	N	N	N	N	N	N	N	N	N		N	N	N	N	N	N	N	N	N	neg	N	C	N	C	N
2016	RIF Monoresistant	Pulmonary	F_CAT1	STD		FB-DOT	FB-DOT	CT2			2+	3+	N	1+	N	N	N	N	N	N	N	N	N		N	N	N	N		N	N	N
2016	MDR Confirmed	Pulmonary	New	Standard		FB-DOT	FB-DOT	CT1	Yes	Yes	2+	1+	1+	1+	N	N	N	N	N		N								N
2015	MDR Confirmed	Pulmonary	F_CAT1	STD	Standard	FB-DOT	FB-DOT	CT1	Y	Y	1+	P	N	N	N	N	N	N	N	N	N	N	N	neg	N	N	P	N	N	N	N	N	N	neg	N	N	N	N	N	N	N	N	N	N			N	N	N
2017	RIF Resistant	Pulmonary	New	STD		FB-DOT	CB-DOT	CT1	Y	Y	N	2+	N		1+	PD
2016	RIF Monoresistant	Pulmonary	Relapse	STD	6KM-LFX-ETO-CS-Z/18LFX-ETO-CS-Z	FB-DOT	CB-DOT	CT2			3+	2+	2+	1+	N	1+	N	N	N	N	N	N	N		N	N	N	N	N	N	N	N	N	neg	N	N	N	N	N	N	N	N	N	N	N	N	N
2016	MDR Confirmed	Pulmonary	New	STD	6KM LFX ETO CS Z / 14 LFX ETO CS Z	FB-DOT	FB-DOT	CT1	Y	Y	N	1+	N	P	N	N	N	N	N	N	N	N	N	neg	N	N	PD	PD	PD	N	N	N	N		PD	PD
2015	Pan Sensitive	Pulmonary	New	STD	6Km-Lfx-Eto-Cs-Z-18Lfx-Eto-Cs-Z-B6	FB-DOT	CB-DOT	CT1	Y	Y	N	3+			N						N	N			N	C
2015	MDR Confirmed	Pulmonary	F_CAT2	Standard		FB-DOT	FB-DOT	CT1	Yes	Yes	3+		3+	N	N	N			N	N	N				N	N			N				N	neg			N
2017	MDR Confirmed	Pulmonary	New	STD	6KMLFXETOCSZ/14LFXETOCSZ	FB-DOT	CB-DOT	CT1	Y	Y	2+	2+	N	N	N	N	N
2017	RIF Resistant	Pulmonary	F_CAT2	STD		FB-DOT	FB-DOT	CT2			N	N	N	N	N	N	PD	PD	N	N	N	N	N		N	PD	PD	PD
2017	MDR Confirmed	Pulmonary	New	IND	6AMLFXCSETOZ/14LFXCSETOZ	FB-DOT	FB-DOT	CT2			3+	3+	1+	3+	N	N	N	N	N		N	N	N	neg
2017	RIF Resistant	Pulmonary	New	STD	6KMETOCSLEVZ/14ETOCSLEVZ	FB-DOT	FB-DOT	CT2			N	3+	N	N	N	N	N		N	N	N	N	N	neg	N
2017	RIF Resistant	Pulmonary	New	STD		FB-DOT	FB-DOT	CT2
2017	RIF Resistant	Pulmonary	F_CAT2	STD	6km eto lfx z cs+14 eto lfx z cs	FB-DOT	FB-DOT	CT1	Y		2+	3+
2017	RIF Resistant	Pulmonary	New	STD	6kmlfxetozcs+14lfx eto z cs	FB-DOT	FB-DOT	CT2			3+
2017	RIF Resistant	Pulmonary	Other	STD		FB-DOT	FB-DOT	CT2			N	C	4AFB/L	PD	PD	PD
2017	RIF Monoresistant	Pulmonary	F_CAT1	STD	6km lfxcs eto z14lfx eto cs z	FB-DOT	FB-DOT	CT1			N
2017	RIF Resistant	Pulmonary	F_CAT1	STD	6kmetozlfxcs+14etozlfxcs	FB-DOT	FB-DOT	CT2			1+	P
2017	RIF Resistant	Pulmonary	New	STD		FB-DOT	CB-DOT	CT1	Y	Y	N	C	N	PD	N	PD	PD	PD
2017	RIF Resistant	Pulmonary	New	STD	6km+eto+cs+lfx+z/14eto+cs+lfx+z	FB-DOT	FB-DOT	CT1	Y	Y	N	N
2017	MDR Confirmed	Pulmonary	New	STD	6KnLfxCsEtoZ 18Lfx Cs Eto Z	FB-DOT	CB-DOT	CT2	N		N	2+	N	N	N	N	ND	ND	N
2017	RIF Resistant	Pulmonary	F_CAT1	STD		FB-DOT	FB-DOT	CT2
2017	RIF Resistant	Pulmonary	F_CAT2	STD		FB-DOT	CB-DOT	CT2			3+	3+	3+	1+	10AFBL	PD
2017	RIF Resistant	Pulmonary	F_CAT2	STD	6km+eto+cs+lfx+z,14et+cs+lfx+z	FB-DOT	FB-DOT	CT2			1+	3+	N		N	N	N	N
2017	MDR Confirmed	Pulmonary	F_CAT2	STD	6KmCsLfxEtoZ/18CsLfxEtoZ	FB-DOT	FB-DOT	CT1	Y	Y	2+	3+	N	N	N	N	N	PD	N	PD	PD	PD
2017	RIF Resistant	Pulmonary	F_CAT2	STD	6km,eto,cs,lfx,z+14eto,lfx,cs,z	FB-DOT	FB-DOT	CT2	N				N	N	N		N	N	N	N
2016	MDR Confirmed	Pulmonary	F_CAT2	STD	6KMLFXETOCSZ/18LFXETOCSZ	FB-DOT	FB-DOT	CT2		N	N	N	N	N	N		N		N	N	N	N	N	neg	N	NN	N	N	N	N	N	N	N	neg	N		N	N	N	N	N	N	N
2016	MDR Confirmed	Pulmonary	F_CAT1	STD	6KmLfxEtoCsZ/14LfxEtoCsZ		FB-DOT	CT2
2016	RIF Resistant	Pulmonary	New	STD	6KmLfxEtoCsZ/14LfxEtoCsZ	FB-DOT	FB-DOT	CT1	Y	Y	N	1+			1+	1+	P	3+	N	N
2016	RIF Resistant	Pulmonary	F_CAT1	STD	6KmLfxEtoCsZ/14LfxEtoCsZ	FB-DOT	FB-DOT	CT1	Y	Y	N	P	N	N	N	N	N	N	N	N	N	C	N	neg	N	N	N	N		N	N	N	N	neg	N	N
2016	RIF Resistant	Pulmonary	F_CAT1	STD	6KmLfxEtoCsZ/18LfxEtoCsZ		FB-DOT	CT2					N	N	N	N	N	N	N	N	N	N	N	neg	N	N	N	N	N	N	N	N	N	neg	N	N	N
2016	RIF Resistant	Pulmonary	F_CAT1	STD	6KmLfxEtoCsZ/18LfxEtoCsZ		FB-DOT	CT1	Y	Y	N	3+			N	N	N	N	N	N
2016	RIF Resistant	Pulmonary	New	STD	6KmLfxEtoCsZ/18LfxEtoCsZ		FB-DOT	CT1	Y	Y	N	N			N	N	N	N	N	N	N	N	N	neg	N	N	NN	N	N	N	N		N	neg	NN	N	N
2016	RIF Resistant	Pulmonary	New	STD	6KmLfxEtoCsZ/18LfxEtoCsZ		FB-DOT	CT2			3+	3+
2016	RIF Resistant	Pulmonary	F_CAT1	STD	6KmLfxEtoCsZ/18LfxEtoCsZ		FB-DOT	CT1	Y	Y	N	1+											N	neg	N		N	N	N	N	N	N	N	neg	N	N	N	N	N
2016	RIF Resistant	Pulmonary	New	STD	6KmLfxEtoCsZ/18LfxEtoCsZ		FB-DOT	CT1	Y	Y	N	C
2016	MDR Confirmed	Pulmonary	F_CAT1	STD	6KmLfxEtoCsZ/18LfxEtoCsZ		FB-DOT	CT2			N	2+	N	N			N	N	N	N	N		N		N	N	N	N	N	N	N	N49.2	N	neg	N	N	N	N	N	N	N		N
2016	MDR Confirmed	Pulmonary	F_CAT1	STD	6KmLfxEtoCsZ/18LfxEtoCsZ		FB-DOT	CT1	Y	Y	N	1+	N	1+	N	1+	N	N	N	1+	N		N	neg	N	N	N	N	N	N	N	N	N	neg	N	N	N	N	N	N	N	N	N
2016	RIF Resistant	Pulmonary	RX after defualt	STD	6kmlfxetocsz/18lfxetocsz	FB-DOT	CB-DOT	CT2			N	3+	N		N		N	N	N	N	N	N	N	neg
2016	MDR Confirmed	Pulmonary	F_CAT1	STD	6KmLfxEtoCsZ/18LfxEtoCsZ		FB-DOT	CT2			1+	2+	N	2+	N		N	N	P	N	P	1+	N	neg	N	N	N	N	N	N	C	N	N	neg	N	N	N	N	N	N	NN	N	N
2016	MDR Confirmed	Pulmonary	F_CAT1	STD	6KmLfxEtoCsZ/18LfxEtoCsZ		FB-DOT	CT1	Y	Y	N	3+	N	C	N		N		N	N
2016	MDR Confirmed	Pulmonary	F_CAT1	STD	6KMLFXETOCSZ/18LFXETOCSZ	FB-DOT	CB-DOT	CT1	Y	Y	N	3+	N	N	N	N	N	N	N	N	N	N	N	neg	N	N	N	N	N
2016	MDR Confirmed	Pulmonary	F_CAT1	STD	6KmLfxEtoCsZ/18LfxEtoCsZ		FB-DOT	CT2			1+	2+	N		N	N	N		N	N	N	N	N	neg	N	N	N		N	N		N	N	neg	N	N			N	N	N	N	N	N	N
2016	MDR Confirmed	Pulmonary	F_CAT2	STD	6KmLfxEtoCsZ/18LfxEtoCsZ		FB-DOT	CT2	N	N	1+	2+	N	N	N		N		N	N	N	N	N	neg	N	N	N	N	N	N	N	N	N	neg	N	N	N	N	N	N	N	N	N
2016	RIF Resistant	Pulmonary	New	STD	6KmLfxEtoCsZ/18LfxEtoCsZ		FB-DOT	CT1	Y	Y	N	N	N	N	N		N		N	N	N		N	neg	N	N	N	N	N	N	N	N			N	N	N	N	N	C	N	N	N	N	N	N	N
2016	RIF Resistant	Pulmonary	New	STD	6KmLfxEtoCsZ/18LfxEtoCsZ		FB-DOT	CT1	Y	Y	N	N	N	N			N	N	N		N	N	N	neg	N	N			N	N		N	N	neg	N	N	N	N	N	N	N	N	N
2016	RIF Resistant	Pulmonary	F_CAT1	STD	6KmLfxEtoCsZ/18LfxEtoCsZ		FB-DOT	CT2	N	N	2+	3+	N	1+	N	N	N	N	N		N	N	N	neg	N	N	N	N	N	N	N	N	N	neg	N	N			N	N	N	N	N	N	N
2016	MDR Confirmed	Pulmonary	F_CAT2	STD	6KmLfxEtoCsZ/18LfxEtoCsZ		FB-DOT	CT2	N		3+	3+
2016	MDR Confirmed	Pulmonary	F_CAT1	STD	6KmLfxEtoCsZ/18LfxEtoCsZ		FB-DOT	CT2	N	N	3+	3+	N	1+	N	1+	N		N				N	neg	N	N	N	N	N	N	N	N	N	neg	N	N	N	N	N	N	N	N	N	N	N
2016	RIF Resistant	Pulmonary	New	STD	6KmCsLfxZEto	FB-DOT	FB-DOT	CT1	Y	Y	N	1+	N	N	N	N	N	N	N	N	N	ND	ND		P	C	ND	ND	N
2016	MDR Confirmed	Pulmonary	RX after defualt	STD	6KM+LFX+ETO+CS+Z /14 LFX+ETO+CS+Z	FB-DOT	FB-DOT	CT2			P	P			N	N	N	C			N	N	N	neg	N	N	N	N	N	N	N	N
2016	MDR Confirmed	Pulmonary	Relapse	STD	6KMCsEtoZLfx	FB-DOT	FB-DOT	CT1	Y	Y	N	3+	N	N	N	N	N	N	N	N	N	N	N	neg			N	N	N
2016	RIF Resistant	Pulmonary	F_CAT1	STD	6Km-Lfx-Cs-Eto-Z/Lfx-Cs-Eto-Z	FB-DOT	FB-DOT	CT1	Y	Y	N	N	N	N	N	N	N	N	N	N			N	neg	N		N	N	N	N	N	N
2016	RIF Resistant	Pulmonary	New	Standard		FB-DOT	FB-DOT	CT1	Yes	Yes	1+		N
2016	RIF Resistant	Pulmonary	New	Standard		FB-DOT	FB-DOT	CT1	Yes	Yes	1+		N	N			N
2016	RIF Resistant	Pulmonary	New	Standard		FB-DOT	FB-DOT	CT1	Yes	Yes	1+						N		N
2016	RIF Resistant	Pulmonary	New	STD	6KmCsLfxEto18CsLfxEtoZ	FB-DOT	FB-DOT	CT1	Y	Y	1+	3+	N	N	N	N	N	N	N	N	N	N
2016	MDR Confirmed	Pulmonary	New	STD	6km/20lfx+eto+cs+z	FB-DOT	FB-DOT	CT2			N	2+	N	N	N	N	N	N	N	N	N	N	N	neg	N	N	N	N	N
2016	RIF Resistant	Pulmonary	New	STD	6KM LFX ETO CS Z / 14 LFX ETO CS Z	FB-DOT	FB-DOT	CT1	Y		N	N	PD	PD	N	N	N	N	N	N	N	N	N	neg	N	N	N	N	N	N	PD	PD
2016	MDR Confirmed	Pulmonary	F_CAT1	STD	6km+lfx+eto+cs+z/14lfx+eto+cs+z	FB-DOT	FB-DOT	CT2			3+	3+	N	N	N	N	N	N	N	N	N		N	neg	N	N	N	N	N	N	N
2016	RIF Resistant	Pulmonary	F_CAT1	STD	6KM LFX ETO CS Z / LFX ETO CS Z	FB-DOT	FB-DOT	CT2			N	N			N	N	N	N	N	N	N	N	N	neg	N	N	N	N	N	N	N	N	N		PD	PD
2016	RIF Resistant	Pulmonary	New	STD	6KM LFX CS ETO Z / 14 LFX ETO CS Z	FB-DOT	FB-DOT	CT1	Y	Y	N	N	N	N	N	N	N	N	N	N	N	PD	N	neg	N	N	PD	PD	N	N	N	N	N		PD	PD
2016	MDR Confirmed	Pulmonary	New	Standard		FB-DOT	FB-DOT	CT1	Y	Yes	N	1+	N	N			N	N	N	N	N	N	N	neg	N	N	N	N	N	N	N
2016	RIF Monoresistant	Pulmonary	New	STD		FB-DOT	FB-DOT	CT2			P	P			P	C	N	N	N	N	N	N	N	neg	N	N	N	N	N	N	N	N	N		N	N	PD	PD	N	PD	PD	PD
2016	MDR Confirmed	Pulmonary	New	STD	STANDARD	FB-DOT	CB-DOT	CT1	Y	Y	3+	3+	N	N	N	1+	N	N	N	N	N	N	N	neg	N	N	N	N	N	N	N	N	N	neg	N	N	N	N	N
2016	MDR Confirmed	Pulmonary	F_CAT1	Standard		FB-DOT	FB-DOT	CT2			2+	1+	N	N	N	N	N				N	N			N
2016	RIF Resistant	Extra Pulmonary	New	Standard		FB-DOT	FB-DOT	CT2			N														N
2016	MDR Confirmed	Pulmonary	New	Standard		FB-DOT	FB-DOT	CT2			2+	3+					N				N	N			N
2016	RIF Resistant	Pulmonary	F_CAT1	Standard		FB-DOT	FB-DOT	CT2			N	N	N	C	N	N	N	C	N		N	N	N	neg			N	N	N	N	N	N	N	neg	N	N	N	N
2016	MDR Confirmed	Pulmonary	F_CAT2	STD		FB-DOT	FB-DOT	CT1	Y	Y	N	2+	N	1+	N	N	N	N	N	N	N		N	neg	N	N	N	N	N	N	N	N	N	neg	N	PD	N	N	N	N	N	PD	PD	PD
2016	MDR Confirmed	Pulmonary	New	STD	6KM + LFX+ETO+CS+Z / 14LFX+ETO+CS+Z	FB-DOT	FB-DOT	CT2			N	P			N	N	N	P	N	N	N	N	N		N		N	N	N	N	N	N	N	neg	N	PD	PD	PD	PD	PD	N	N	N	N	N	PD	PD	PD
2015	MDR Confirmed	Pulmonary	New	STD	8Km,Lfx,Cs,Eto,Z/18Lfx,Cs,Eto,Z	FB-DOT	FB-DOT	CT1	Y	Y	N	1+			N	N	N	N			N	N	N	neg	N	N	N	N		N		N			N	N	P	N					N	N	N	N	N	N	N
2015	MDR Confirmed	Pulmonary	RX after defualt	STD	8Km,Lfx,Cs,Eto,Z/ 18Lfx,Cs,Eto,Z	FB-DOT	FB-DOT	CT1	Y	Y	3+	3+	N	N	N	N	N				N	N			N				N			N					N	N	N	N			N		N		N
2015	RIF Resistant	Pulmonary	New	STD	Standard	FB-DOT	FB-DOT	CT1	Y	Y	NS	N	NS	N	NS	N	NS	N	NS	N	N	N	N	neg	N	N	N	N	N	N	N	N	N		N	N	N	N			N	N	N	N	N	N	N	C	N
2015	RIF Resistant	Pulmonary	F_CAT1	STD	6KmLfxEtoCsZ/18LfxEtoCsZ		FB-DOT	CT1	Y	Y	N	P			N	N
2015	MDR Confirmed	Pulmonary	New	STD	6KmLfxEtoCsZ/18LfxEtoCsZ		FB-DOT	CT2	N	N	3+	P	3+		N		N	N	N	N	N		N		N	N	N	N	N	N	N	N	N	neg	N	N	N	N	N	N			N	N	N	N	N	N	1+
2015	MDR Suspect	Pulmonary	New	STD	6KmLfxEtoCsZ/18LfxEtoCsZ		FB-DOT	CT2	Y	Y	N	N	N	N	N	N	N	N	N	N	N	N	N
2015	MDR Confirmed	Pulmonary	F_CAT1	STD	6KMLFXETOCSZ/18LFXETOCSZ	FB-DOT	FB-DOT	CT2	Y	Y	1+	P	N	N	N	N	N	N	N	N	N	N	N									N	N	neg	N	N	N	N	N	N	N	N	N	N	N	N	N	N	N
2015	RIF Resistant	Pulmonary	New	STD	6KMLFXETOCSZ/14LFXETOCSZ	FB-DOT	FB-DOT	CT1	Y	Y
2015	RIF Resistant	Pulmonary	F_CAT2	STD	6CmLfxEtoCsZ/14LfxEtoCsZ	FB-DOT	FB-DOT	CT2			3+	3+			1+	N			N	C
2015	RIF Resistant	Pulmonary	F_CAT2	STD		FB-DOT	FB-DOT	CT1	Y	Y	3+	N	N	N	N	N	N		N		N	N	N	neg	N	N			N	N	N	N	N	neg	N	N	N	N	N	N	N	C	N	N	N	N	N	N	N
2015	RIF Monoresistant	Pulmonary	RX after defualt	STD			FB-DOT	CT1	Yes	Yes	2+	1+	N	N	N	N	N	N	N	N	N	N	N	neg	N	C	N	N	N		N	N	N		N		N	N	N	N	N		N	N	N	SC	N		N
2015	RIF Resistant	Pulmonary	F_CAT2	STD			FB-DOT	CT2			2+	N	N	N	N	C	N	N	N	N	N		N		N		N	N	N	N	N	N	N		N	N	N	N	N	N	N	N	N	N	N	N	N	N	N
2015	RIF Resistant	Pulmonary	F_CAT1	STD			FB-DOT	CT2			N	N	N	N	4+	N	N	N	N	N	N	N	N	neg	N	N	N	N	N	N	N	N	N	neg	N	N	N	N	N	N			N	N	N	N	N	N	N
2015	RIF Monoresistant	Pulmonary	Relapse	STD	6km/lfx/cs. 18lfx/cs/pz/et	FB-DOT	FB-DOT	CT1	Yes	Yes	2+	3+	3+	3+	1+	N
2015	RIF Monoresistant	Pulmonary	New	Standard		FB-DOT	FB-DOT	CT2			3+	1+	N	1+					N				N	neg	N		N	N	N	N	N		N
2015	MDR Confirmed	Pulmonary	F_CAT1	Standard		FB-DOT	FB-DOT	CT2			3+	1+			2+	N	N	N					N	pos			N		N	N	N		N		N		N	N			N
2015	RIF Resistant	Pulmonary	Relapse	STD			FB-DOT	CT1	Yes	Yes	N	N	N	N	N	N	N	N	N	N	N	N
2015	MDR Confirmed	Pulmonary	New	STD	6Km Lfx Eto Cs Z / 14 Lfx Eto Cs Z	FB-DOT	FB-DOT	CT2			3+	3+	N	N	N	N			N	N	N	N	N	neg	N	N	N	N	N	N	N	N	N	neg	N	N	N	N	N	N	N	N	N	N	N	N	N	N	N
2015	RIF Resistant	Pulmonary	F_CAT2	Standard	6KM,LFX,CS,ETO,PZ	FB-DOT	FB-DOT	CT1	Yes	Yes
2015	MDR Confirmed	Pulmonary	F_CAT2	STD		FB-DOT	FB-DOT	CT2			2+	3+	P	N	ND	ND	PENDING	PENDING	N	N	N	N	N	neg	N	PENDING	N	N	N	N	N	N	N	neg	N	N	N	N	N	N	N	N	N	N	PD	PD	PD	PD	N
2015	RIF Monoresistant	Pulmonary	New	Standard		FB-DOT	FB-DOT	CT1	Yes	Yes	1+	P	N	1+	N	N	N	N	N	N	N	N	3+	pos		1+			N	N	N	N	N	neg	N		N		N	N	N		N		N
2015	RIF Resistant	Pulmonary	F_CAT2	STD		FB-DOT	FB-DOT	CT1	Y	Y	N	N	NOT DONE	NOT DONE	N	N			N	N	ND	ND	N	neg	ND	ND	N	N	N	N	N	N	N	neg	N	N	N	N	N	N	N	N	N	N	N	C	N	PD	N
2015	MDR Confirmed	Pulmonary	F_CAT1	STD		FB-DOT	FB-DOT	CT1	Y	Y	2+	3+	P	N	N	N	N	N	N	N	N	N	N	neg	N	N	N	N	N	N	N	N	N	neg	N	N	N	N	N	N	N	N	N	N	N	PD	N	PD
2015	RIF Resistant	Pulmonary		Standard	6KM,LFX,CS,ETO,PZ/18LFX,CS,ETO,PZ	FB-DOT	FB-DOT	CT1	Yes	Yes	3+								neg								neg	neg									neg11neg
2015	MDR Confirmed	Pulmonary	F_CAT2	STD	6Km+Lfx+Eto+Cs+Z/18Lfx+Eto+Cs+Z	FB-DOT	FB-DOT	CT2			2+	N	2+	C	2+	2+	PD		2+	N	P	N	1+	neg	N	C	N	N	N	N	N	N	N	neg	N	N	N	N	N	N	N	N	N	N	N	N	N	N	N
2015	MDR Confirmed	Pulmonary	F_CAT2	Standard	6km,lfx,cs,eto,pz	FB-DOT	FB-DOT	CT2			2+	1+	N	N			N	N			N	N	neg	neg	neg	neg	neg	neg	neg	N		N	N		N		N	N	N		N		N		neg		N		N
2015	RIF Monoresistant	Pulmonary	New	STD	6Km+Lfx+Eto+Cs+Z/18Lfx+Eto+Cs+Z	FB-DOT	FB-DOT	CT1	Y	Y	N	P	N	N	N	PD	N	N	N	N	N	N	N	neg	N	N	N	N	N	N	N	N	N	neg	N	N	N	N	N	N	N	N	N	N	N	N	N	N	PD
2015	MDR Confirmed	Pulmonary	F_CAT2	Standard	6km,lfx,cs,eto,pz	FB-DOT	FB-DOT	CT2			3+						nen	neg			neg	neg	neg	neg	neg	neg	neg	neg				neg					neg	neg	N		neg	neg	neg				N	N
2015	MDR Confirmed	Pulmonary	F_CAT2	STD	6Km+Lfx+Cs+Eto+Z/18Lfx+Cs+Eto+Z	FB-DOT	FB-DOT	CT2			2+	1+	N	N	N	N	N	N	N	N			N	neg			N	N		N	N	N	N	neg	N	N	N	N	N	N			N	N	N	C	N	N	N
2015	MDR Confirmed	Pulmonary	RX after defualt	STD	6Km+Lfx+Cs+Eto+Z/18Lfx+Cs+Eto+Z	FB-DOT	FB-DOT	CT1	Y	Y	3+	3+	N	N	N	N	N	PD	N	N	N	N	N		N	N	N	N	N	N	N	N	N	neg	N	N	N	N	N	N	N	N	N	N	N	N	N	N	N
2015	MDR Confirmed	Pulmonary	F_CAT1	IND	6Cm+Lfx+Cs+Eto+Z/18Lfx+Cs+Eto+Z	FB-DOT	FB-DOT	CT2			2+	3+	N	2+	N	1+	N	N	N	N	N	PD	REJECTED		N	PD	N	N	N	N	N	N			N	N	N	N	N	N	N	C	N	N	N	N	N	N	N
2015	RIF Monoresistant	Pulmonary	New	STD	6Km+Lfx+Cs+Eto+Z/18Lfx+Cs+Eto+Z	FB-DOT	FB-DOT	CT1	Y	Y	2+	1+	N	N	N	N	N	N	N	N	N	PD	REJECTED		N	N	N	N		N	N	N	N	neg	N	N	N	N	N	N	N	N	N	N	N	N	N	N	N
2015	RIF Monoresistant	Pulmonary	New	STD	6Km+Lfx+Cs+Eto+Z/18Lfx+Cs+Eto+Z	FB-DOT	FB-DOT	CT1	Y	Y	P	P	N	N	N	N	N	N	N	N	N	pending	N	neg	N	N	N	N	N	N	N	N	N	neg	N	N	N	N	N	N	N	N	N	N	N	N	N	N	N
2015	RIF Resistant	Pulmonary	New	STD	6Km+Lfx+Cs+Eto+Z/18Lfx+Cs+Eto+Z	FB-DOT	FB-DOT	CT1	Y	Y	1+	N	N	N	N	N	N	N	N	N	N	SC	N	neg	N	N	N	N	N	N	C	N	N	neg	N	N	N	N	N	N	N	N	N	N	N	N	N	N	N
2015	MDR Confirmed	Pulmonary	New	STD		FB-DOT	FB-DOT	CT1	Y	Y	N		P	1+	N	N	N	N	N	N	N	N	N	neg	N	N	N	N	N	N	N	N	N	neg	N	N	N	N	N	N	N	N	N	N	N	N	N		N
2015	RIF Resistant	Pulmonary	F_CAT1	Standard	6CmLfxCsEtoZ/18LfxCsEtoZ	FB-DOT	CB-DOT	CT2			2+								pos	neg			neg	neg	neg	neg	neg	neg	N				N	neg			N	N	N				N				N
2015	MDR Confirmed	Pulmonary	F_CAT2	STD		FB-DOT	CB-DOT	CT2			N	N	N	N	N	N	N	N	N	N	N	N	N	neg	N	N	N	N	N	N	N	N	N	neg	N	N	N	N	N	N	N	N	N	N	N	N	N		N
2015	MDR Confirmed	Pulmonary	F_CAT1	Standard	Km,Lvf,Eto,Cs,Z	FB-DOT	CB-DOT	CT2			2+	3+	N		N	N	N	N	N	N	N	N	N	neg	N	N	N	N	N	N	N	N	N	neg	N	N	N	N	N	N	N	N	N	N	N	N	N	N	N
2015	RIF Monoresistant	Pulmonary	New	STD	6km,lfx,eto,cs,z+18lfx,eto,cs,z	FB-DOT	FB-DOT	CT1	Y	Y	N	1+	N	N	N	N	N	N	N	SC	N	N	N	neg	N	N			N	N	N	N	ND	ND	N	N	ND	ND	N	N	N	C	ND	ND	N	N	N	N	N
2015	RIF Resistant	Pulmonary	New	Standard	6KM-LFV-CS-ETO-Z/18LFV-ETO-CS-Z	CB-DOT	CB-DOT	CT1	Y	Y	1+	1+	P				N				N	N			N	C			N	N	N		N	neg	N	N
2015	RIF Resistant	Pulmonary	RX after defualt	Standard		FB-DOT	FB-DOT	CT1	Y	Y	3+	N	2+
2015	RIF Resistant	Pulmonary	F_CAT1	Standard	km,Lvf,Eto,Cs,Z	FB-DOT	CB-DOT	CT2			3+	N	1+	N	N	2+	N	N	N	N	N	N	N	neg	N	N	N	N	N	N	N	N	N	neg	N	N	N	N	N	N	N	N	N	N	N	N	N	N	N
2015	MDR Confirmed	Pulmonary	F_CAT2	STD	6Km-Lfx-Eto-Cs-Z/18Lfx-Cs-Eto-Z	FB-DOT	FB-DOT	CT1	Y	Y	N	P	N	N	N	N	N	N			N	N	N	neg	N	N	N	N		N	N	N	N	neg	N	N	N	N	N	N			N	N	N	N	N	N	N
2016	RIF Resistant	Pulmonary	Relapse	STD		FB-DOT	FB-DOT	CT1	Y	Y	N		N	N	N	N	N		N	N	N	N	N	neg			N	N	N	N	N	N	N	neg					N	N
2016	RIF Resistant	Pulmonary	Relapse	STD		FB-DOT	FB-DOT	CT2	N	N	N		N	N	N	N	N	N			N		N		N	N
2017	MDR Confirmed	Extra Pulmonary	New	STD	6AM,Lfx,Cs,Eto,Z/18Lfx,Cs,Eto,Z	FB-DOT		CT1	Y	Y	P	3+
2017	MDR Confirmed	Pulmonary	RX after defualt	STD	6CmLfxEtoCsZ/14LfxEtoCsZ	FB-DOT		CT2	N	N	N	N	N	N			N	N	N		N
2017	RIF Resistant	Pulmonary	New	STD	6AMKLFXETOCSZ/14LFXETOCSZ	FB-DOT		CT2	N	N
2017	RIF Resistant	Pulmonary	New	IND	20LFXETOCSZ	FB-DOT		CT2	N	N
2017	RIF Resistant	Pulmonary	New	STD	6KMLFXETOCSZ/14LFXETOCSZ	FB-DOT		CT2	N	N
2017	RIF Resistant	Extra Pulmonary	New	STD	6KMLFXETOCSZ/14LFXETOCSZ	FB-DOT		CT1	Y	Y
2017	RIF Resistant	Pulmonary	New	STD	6KMLFXETOCSZ/14LFXETOCSZ	FB-DOT		CT2	N	N
2017	RIF Resistant	Pulmonary	New	STD	6KMLFXETOCSZ/14LFXETOCSZ	FB-DOT		CT1	Y	Y
2017	RIF Resistant	Pulmonary	F_CAT1	STD	6KMLFXETOCSZ/14LFXETOCSZ	FB-DOT		CT2	N	N
2017	RIF Resistant	Pulmonary	F_CAT1	STD	6KMLFXETOCSZ/14LFXETOCSZ	FB-DOT		CT2	N	N
2017	RIF Resistant	Pulmonary	New	STD	6KMLFXETOCSZ/14LFXETOCSZ	FB-DOT		CT1	Y	Y	N		N
2017	RIF Resistant	Pulmonary	Other	EMP	6AMKLFXETOCSZ/14LFXETOCSZ	FB-DOT		CT2	N	N
2017	RIF Resistant	Pulmonary	F_CAT1	STD	6KMLFXETOCSZ/14LFXETOCSZ	FB-DOT		CT2	N	N	3+	3+	P
2017	INH Mono resistant	Pulmonary	F_CAT1	STD	6KMLFXETOCSZ/14LFXETOCSZ	FB-DOT		CT2	N	N	1+	2+
2017	MDR Confirmed	Pulmonary	New	STD	6KMLFXETOCSZ	FB-DOT		CT1	Y	Y	N	1+	N	N	N	C	N
2017	RIF Resistant	Pulmonary	New	STD	6KM,LFX,CS,ETO,Z /18 LFX,CS,ETO,Z	FB-DOT		CT1	Y	Y
2017	RIF Resistant	Pulmonary	New	STD	6KMLFXETOCSZ/14LFXETOCSZ	FB-DOT		CT1	Y	Y	N	N	N	C
2017	RIF Resistant	Pulmonary	New	STD	6KmLfxEtoCsZ/14LfxEtoCsZ	FB-DOT		CT2	N	N
2017	RIF Resistant	Pulmonary	New	STD	6AmkLfxEtoCsZ/14LfxEtoCsZ	FB-DOT		CT2	N	N
2017	RIF Resistant	Pulmonary	F_CAT1	STD	6KmLFxCsEToZ/18LFxCsEToZ	FB-DOT		CT1	Y	Y	P	C
2017	RIF Resistant	Pulmonary	New	STD	6AmkLfxEtoCsZ/14LfxEtoCsZ	FB-DOT		CT2	N	N
2017	RIF Resistant	Pulmonary	F_CAT1	STD	6KmLFxCsEtoZ/18LFxCsEtoZ	FB-DOT		CT2			N	P
2017	RIF Resistant	Pulmonary	New	STD	6CM+LFX+ETO+CS+Z/18LFX+ETO+CS+Z	CB-DOT		CT1	Y
2017	RIF Resistant	Extra Pulmonary	Relapse	STD	6Km LFx Cs Eto Z / 18LFx Cs Eto Z	FB-DOT		CT1	Y	Y
2017	RIF Resistant	Pulmonary	New	STD	6Km LFx Cs Eto Z / 18LFx Cs Eto Z	FB-DOT		CT1	Y	Y	3+	P
2017	MDR Confirmed	Pulmonary	F_CAT1	STD	6KMLFXETOCSZ/14LFXETOCSZ	FB-DOT		CT1	Y	Y	1+	3+	N	P					N		N
2017	RIF Resistant	Pulmonary	New	STD	6CM+LFX+ETO+CS+Z/18LFX+ETO+CS+Z	CB-DOT		CT2
2017	XDR Suspect	Pulmonary	F_CAT4	IND	6CmLfxEtoCsZCfx/18LfxEtoCsZCfx	FB-DOT		CT1	Y	Y	2+	2+	N	1+
2017	RIF Resistant	Pulmonary	F_CAT2	STD	6Km-Lfx-Cs-Eto-Z/18Lfx-Cs-Eto-Z	FB-DOT		CT1	Y	Y	N		N	N
2017	MDR Confirmed	Pulmonary	F_CAT2	STD	6KMLFXETOCSZ	FB-DOT		CT1	Y	Y	N	1+			N	N			N	N	N	N	N
2017	MDR Confirmed	Pulmonary		STD		FB-DOT		CT1	Y	Y	N	1+	N	N
2017	MDR Confirmed	Pulmonary	F_CAT1	EMP	6KMLFXETOCSZ	FB-DOT		CT2	N	N	3+	P	N	N	N	N	N	N	N	N	N	N	N
2017	RIF Resistant	Pulmonary	F_CAT2	STD	6Km-Lfx-Cs-Eto-Z/18Lfx-Cs-Eto-Z	FB-DOT		CT1	Y	Y	N	1+	N	N	N	N	N	N
2017	RIF Resistant	Pulmonary	New	STD	6Km-Lfx-Cs-Eto-Z/18Lfx-Cs-Eto-Z	FB-DOT		CT1	Y	Y	N						N	N
2017	RIF Resistant	Pulmonary	Relapse	STD	6KMLFXCSETOZ/14LFXCSETOZ	FB-DOT		CT2
2017	RIF Resistant	Pulmonary	New	IND	6CMLFXCSETOZ/14LFXCSETOZ	FB-DOT		CT1	Y	Y
2017	MDR Confirmed	Pulmonary	F_CAT4	IND	6BdqCmCfzMfxPAsCsZ/18CfzMfxPAsCsZ	FB-DOT		CT1	Y	Y
2017	RIF Resistant	Pulmonary	F_CAT1	STD	6KMLFXCSETOZ/14LFXCSETOZ	FB-DOT		CT2
2017	RIF Resistant	Pulmonary	New	STD	6KMLFXCSETOZ/14LFXCSETOZ	FB-DOT		CT2
2017	RIF Resistant	Pulmonary	New	STD	6KMLFXCSETOZ/14LFXCSETOZ	FB-DOT		CT1	Y	Y
2017	RIF Resistant	Pulmonary	Relapse	STD	6KMLFXCSETOZ/14LFXCSETOZ	FB-DOT		CT2
2017	RIF Resistant	Pulmonary	New	STD	6klfzcsetoz/14lfxcsetoz	FB-DOT		CT2
2017	XDR Confirmed	Pulmonary	F_CAT4	IND	BdqCfzPAsLzdZ	FB-DOT		CT2
2017	RIF Resistant	Pulmonary	F_CAT1	STD	6kmlfxcsetoz/14lfxcsetoz	CB-DOT		CT2
2017	RIF Resistant	Pulmonary	Relapse	STD	6km-Lfx-Cs-Eto-Z/18Lfx-Cs-Eto-Z	FB-DOT		CT1	Y	Y	N	2+	N	P	N		N	N
2017	RIF Resistant	Pulmonary	New	STD		FB-DOT		CT1	Y	N	N	N
2017	RIF Resistant	Pulmonary	New	STD	6kmlfxcsetoz/14lfxcsetoz	FB-DOT		CT1	Y	Y	Neg
2017	RIF Resistant	Pulmonary	New	IND	6cmlfxcsetoz/14lfxcsetoz	FB-DOT		CT1	Y	Y
2017	RIF Resistant	Pulmonary	New	STD	6kmlfxcsetoz/14lfxcsetoz	FB-DOT		CT2
2017	RIF Resistant	Pulmonary		STD	6KMLFXCSETOZ/14LFXCSETOZ	FB-DOT		CT1	Y	Y	Neg
2017	RIF Resistant	Pulmonary	New	STD	6KMLFXCSETOZ/14LFXCSETOZ	FB-DOT		CT1	Y	Y	Neg
2017	RIF Resistant	Pulmonary	New	STD	6KMLFXCSETOZ/14LFXCSETOZ	FB-DOT		CT1	Y	Y	Pos	C
2017	RIF Resistant	Pulmonary	Relapse	STD	6KMLFXCSETOZ/14LFXCSETOZ	FB-DOT		CT1	Y	Y	Pos
2017	RIF Resistant	Pulmonary	F_CAT1	STD	6KMLFXCSETOZ/14LFXCSETOZ	FB-DOT		CT1	Y	Y
2017	RIF Resistant	Pulmonary	Relapse	STD	6kmlfxcsetoz/14lfxcsetoz	FB-DOT	CB-DOT	CT1	Y	Y
2017	MDR Confirmed	Pulmonary	RX after defualt	STD	6KmLfxEtoCsZ	FB-DOT		CT1	Y	Y	3+	2+	2+	N	N	N	P	N	N	N	N	N	N
2017	RIF Resistant	Pulmonary	New	STD	6Km-Lf-Cs-Eto-Z/18Km-Lfx-Cs-Eto-Z	FB-DOT		CT1	Y	Y	N	N	N	N	N	C	N		N	N
2017	RIF Resistant	Pulmonary	New	STD	6KMLFXCSETOZ/14LFXCSETOZ	FB-DOT		CT1	Y	Y	Neg	P
2017	RIF Resistant	Pulmonary	Relapse	IND	6CMLFXCSETOZ/14LFXCSETOZ	FB-DOT		CT1	Y	Y	Neg
2017	RIF Resistant	Pulmonary	F_CAT1	STD	6kmlfxcsetoz/14lfxcsetoz	FB-DOT	CB-DOT	CT2
2017	RIF Resistant	Pulmonary	F_CAT1	STD	6KMLFXCSETOZ/14LFXCSETOZ	FB-DOT		CT2			POS	Pos
2017	RIF Resistant	Pulmonary	New	STD	6kmlfxcsetoz/14lfxcsetoz	FB-DOT		CT1	Y	Y
2017	RIF Resistant	Pulmonary	New	STD	6kmlfxcsetoz/14lfxcsetoz	FB-DOT	CB-DOT	CT2
2017	RIF Resistant	Pulmonary	Relapse	STD	6KMLFXCSETOZ/14LFXCSETOZ	FB-DOT		CT2
2017	RIF Resistant	Pulmonary	Relapse	STD	6KMLFXCSETOZ/14LFXCSETOZ	FB-DOT		CT2
2017	RIF Resistant	Pulmonary	RX after defualt	STD	6kmlfxcsetoz/14lfxcsetoz	FB-DOT		CT1	Y	Y
2017	RIF Resistant	Pulmonary	New	STD	6kmlfxcsetoz/14lfxcsetoz	FB-DOT	CB-DOT	CT1	Y	Y	Neg	Neg	Neg	C
2017	RIF Resistant	Pulmonary	F_CAT1	STD	6Km-Lfx-Cs-Eto-Z/18Lfx-Cs-Eto-Z	FB-DOT		CT1	Y	Y	3+	3+	1+	C	N	N	N		N	N
2017	RIF Resistant	Pulmonary	F_CAT4	IND	KMZCSETOCFZBDQ	FB-DOT		CT1	Y	Y	Neg	Pos
2017	RIF Monoresistant	Pulmonary	Relapse	STD	6KMLFXCSETOZ/14LFXCSETOZ	FB-DOT		CT1	Y	Y	Neg	Pos
2017	RIF Resistant	Pulmonary	New	STD	6KMLFXCSETOZ/14LFXCSETOZ	FB-DOT	CB-DOT	CT1	Y	Y	Neg	Neg
2017	MDR Confirmed	Pulmonary	New	STD	6KMLFXCSETOZ/14LFXCSETOZ	FB-DOT	CB-DOT	CT2			Pos	Pos
2017	RIF Resistant	Pulmonary	RX after defualt	STD	6kmlfxcsetoz/14lfxcsetoz	FB-DOT		CT2
2017	RIF Resistant	Pulmonary	RX after defualt	IND	6cmlfxcsetoz/14lfxcsetoz	FB-DOT		CT1	Y	Y
2017	RIF Resistant	Pulmonary	Relapse	STD	6KMLFXCSETOZ/14LFXCSETOZ	FB-DOT		CT1	Y	Y
2017	RIF Resistant	Pulmonary	New	STD	6KMLFXCSETOZ/14LFXCSETOZ	FB-DOT		CT2
2017	RIF Resistant	Pulmonary	RX after defualt	STD	6KMLFXCSETOZ/14LFXCSETOZ	FB-DOT		CT1	Y	Y	Pos	Pos
2017	RIF Resistant	Pulmonary	New	STD	6kmlfxcsetoz/14lfxcsetoz	CB-DOT	CB-DOT	CT1	Y	Y	Neg
2017	MDR Confirmed	Pulmonary	F_CAT1	STD	6Km-Lfx-Cs-Eto-Z/18Km-Lfx-Cs-Eto-Z	FB-DOT		CT2			N	1+	N	P	N	N	N		N	N
2017	RIF Resistant	Pulmonary	F_CAT1	STD	6KMLFXCSETOZ/14LFXCSETOZ	FB-DOT		CT2			Pos	Pos
2017	RIF Monoresistant	Pulmonary	New	STD	6KMLFXCSETOZ/14LFXCSETOZ	CB-DOT	CB-DOT	CT2			Neg	Pos	Neg	Neg
2017	RIF Resistant	Pulmonary	RX after defualt	STD	6kmlfxcsetoz/14lfxcsetoz	FB-DOT	CB-DOT	CT1	Y	Y
2017	RIF Resistant	Pulmonary	RX after defualt	IND	6CMLFXCSETOZ/14LFXCSETOZ	FB-DOT		CT1	Y	Y	POS	POS			Pos	Pos
2017	MDR Confirmed	Pulmonary	New	IND	6CMLFXCSETOZ/14LFXCSETOZ	FB-DOT		CT2			Pos	Pos	Neg	Neg	Neg	Pos
2017	RIF Resistant	Pulmonary	New	Standard	6KMLFXCSETOZ/14LFXCSETOZ	FB-DOT		CT2			Neg	Neg					Neg	C
2017	RIF Monoresistant	Pulmonary	RX after defualt	Standard	6KMLFXCSETOZ/14LFXCSETOZ	FB-DOT		CT1	Y	Y	Neg	Pos	Pos	Neg
2017	RIF Resistant	Pulmonary	Relapse	Standard	6KMLFXCSETOZ/14LFXCSETOZ	FB-DOT	CB-DOT	CT1	Y	Y					Neg	Neg	Neg	Neg
2017	MDR Confirmed	Pulmonary	Relapse	Standard	6KMLFXCSETOZ/14LFXCSETOZ	FB-DOT	CB-DOT	CT1	Y	Y	Pos	Pos			Neg	Neg
2017	RIF Resistant	Pulmonary	Relapse	Standard	6KMLFXCSETOZ/14LFXCSETOZ	FB-DOT	CB-DOT	CT1	Y	Y	Neg	Neg			Neg	Neg	Neg	Neg
2017	MDR Confirmed	Pulmonary	F_CAT1	STD		FB-DOT		CT2	N	N	3+	2+	N	N	N	N	N	N	N	N	N	N	N
2017	RIF Resistant	Pulmonary	New	STD	6KMLFXETOCSZ/LFXETOCSZ	CB-DOT		CT1	Y	Y			N	N	N	1+	N	N	N	N	N	N	N	neg	N
2017	MDR Confirmed	Pulmonary	Relapse	STD	6Km-Lfx-Cs-Eto-Z/18Lfx-Cs-Eto-Z	FB-DOT		CT1	Y	Y	2+	2+
2017	RIF Resistant	Pulmonary	F_CAT1	Standard	6KMLFXCSETOZ/14LFXCSETOZ	FB-DOT	CB-DOT	CT2							Neg	Neg	Neg	Neg
2017	RIF Resistant	Pulmonary	New	Standard	6KMLFXCSETOZ/14LFXCSETOZ	FB-DOT	CB-DOT	CT2					Pos	Neg			Neg	Neg	Neg	C
2017	RIF Resistant	Pulmonary	Relapse	Standard	6KMLFXCSETOZ/14LFXCSETOZ	FB-DOT		CT2							Neg	Neg	Neg	Neg
2017	RIF Resistant	Pulmonary	RX after defualt	Standard	6KMLFXCSETOZ/14LFXCSETOZ	FB-DOT		CT2			Neg	Neg
2017	RIF Resistant	Pulmonary	New	Standard	6KMLFXCSETOZ/14LFXCSETOZ	FB-DOT	CB-DOT	CT1	Y	Y			Pos	Pos			Neg	Neg
2017	RIF Resistant	Pulmonary		Standard	6KMLFXCSETOZ/14LFZCSETOZ	FB-DOT		CT1	Y	Y
2017	RIF Resistant	Pulmonary	F_CAT2	STD		FB-DOT		CT1	Y	Y	N
2017	RIF Resistant	Pulmonary	RX after defualt	individualised	6BDQMFXLZDCFZCSZ/14MFXLZDCLZCSZ	FB-DOT	CB-DOT	CT1	Y	Y
2017	RIF Resistant	Pulmonary	RX after defualt	STD		FB-DOT	FB-DOT	CT2		N	2+		N	C
2017	RIF Resistant	Pulmonary	Relapse	Standard	6KMLFXCSETOZ/14LFXCSETOZ	FB-DOT	CB-DOT	CT1	Y	Y					Neg	Neg	Neg	Neg
2017	RIF Resistant	Pulmonary		STD		FB-DOT		CT2	N	N	N		N
2017	RIF Resistant	Pulmonary		Standard	6KMLFXCSETOZ/14LFXCSETOZ	FB-DOT		CT1	Y	Y	Neg	Neg
2017	RIF Resistant	Pulmonary	New	STD		FB-DOT		CT1	Y	Y
2017	RIF Resistant	Pulmonary	RX after defualt	STD		FB-DOT		CT2	N	N	P	P	1+	P
2017	MDR Confirmed	Pulmonary	Other	STD		FB-DOT		CT1	Y	Y	P	1+	N	N
2017	RIF Resistant	Pulmonary	RX after defualt	STD	6CM-LFX-ETO-CS-Z/LFX-ETO-CS-Z	FB-DOT		CT2			2+	N
2017	XDR Confirmed	Pulmonary	New	Standard	6KMLFXCSETOZ/14LFXCSETOZ	FB-DOT	CB-DOT	CT2							Neg	Pos	Neg	Pos	Neg	Pos	Pos	Pos	Pos	Pos
2017	RIF Resistant	Pulmonary	RX after defualt	STD		FB-DOT		CT2			2+
2017	RIF Resistant	Pulmonary	RX after defualt	Standard	6KMLFXCSETOZ/14LFXCSETOZ	FB-DOT		CT1	Y	Y			Neg	Neg			Neg	Neg
2017	MDR Confirmed	Pulmonary	F_CAT1	STD		FB-DOT		CT1	Y	Y	3+	3+	N
2017	RIF Resistant	Pulmonary	New	STD	AmLfxEtoCsZ	FB-DOT		CT2
2017	RIF Resistant	Extra Pulmonary	New	Standard	6KMLFXCSETOZ/14LFXCSETOZ	FB-DOT		CT1	Y	Y
2017	RIF Resistant	Pulmonary	F_CAT2	STD	8KmLfxCsEtoZ/LfxCsEtoZ	FB-DOT		CT2			N	N	N		N	C
2017	RIF Resistant	Pulmonary	F_CAT1	STD	KmLfxEtoCsZ	FB-DOT		CT2			3+
2017	RIF Resistant	Pulmonary		Standard	6KMLFXCSETOZ/14LFXCSETOZ	FB-DOT		CT1	Y	Y
2017	RIF Resistant	Pulmonary	F_CAT2	STD	8KmLfxCsEtoZ/18LfxCsEtoZ	FB-DOT		CT2			2+	3+	N		N
2017	RIF Resistant	Pulmonary	Relapse	Standard	6KMLFXCSETOZ/14LFXCSETOZ	FB-DOT	CB-DOT	CT2					Pos	Pos			Neg	Neg	Neg	Neg
2017	RIF Resistant	Pulmonary	New	STD				CT2
2017	RIF Resistant	Pulmonary	New	STD	8KmLfxCsEtoZ/18LfxCsEtoZ	FB-DOT	FB-DOT	CT2			P	N	N	N			N
2017	RIF Resistant	Pulmonary	F_CAT2	STD		FB-DOT		CT1	Y	Y
2017	RIF Resistant	Pulmonary	F_CAT2	STD		FB-DOT		CT2
2017	MDR Confirmed	Pulmonary	Relapse	STD	8KmLfxCsEtoZ/18LfxCsEtoZ	FB-DOT	FB-DOT	CT2			3+	1+			N		N	C
2017	RIF Resistant	Pulmonary	F_CAT1	STD	1	1		CT2			2+
2017	RIF Resistant	Pulmonary	Relapse	Standard	6Kmlfxcsetoz/14lfxcsetoz	FB-DOT		CT1	Y	Y
2017	RIF Resistant	Pulmonary	New	STD		FB-DOT		CT1	Y	Y	N
2017	RIF Resistant	Pulmonary	F_CAT1	STD		FB-DOT		CT2
2017	RIF Resistant	Pulmonary	Relapse	STD	8KmLfxCsEtoZ/18LfxCsEtoZ	FB-DOT		CT1	Y	Y	3+	N
2017	RIF Resistant	Pulmonary	RX after defualt	STD	1	1		CT1	Y	Y	NS
2017	RIF Resistant	Pulmonary	F_CAT1	Standard	6Kmlfxcsetoz/14lfxcsetoz	FB-DOT	CB-DOT	CT1	Y	Y					Neg	Neg	Neg	C	Neg	Neg	Neg	Neg
2017	RIF Resistant	Pulmonary	New	STD		FB-DOT		CT2			2+	3+
2017	RIF Resistant	Pulmonary	F_CAT2	STD		FB-DOT		CT2
2017	RIF Resistant	Pulmonary	RX after defualt	STD	8KmLfxCsEtoZ/18LfxCsEtoZ	FB-DOT		CT2			N	1+			N				N
2017	MDR Confirmed	Pulmonary		STD	1	1		CT1			3+	P
2017	RIF Resistant	Pulmonary	New	Standard	6KMLFXCSETOZ/14LFXCSETOZ	FB-DOT	CB-DOT	CT1	Y	Y					Neg	Neg					Neg	Neg
2017	RIF Resistant	Pulmonary	New	IND	BDQ Z Lfx,Eto B12 and Cs	FB-DOT		CT2			2+	P
2017	RIF Resistant	Pulmonary	Relapse	STD		FB-DOT		CT2
2017	RIF Resistant	Pulmonary	F_CAT1	STD	8KmLfxCsEtoZ/18LfxCsEtoZ	FB-DOT		CT2			2+						N		N
2017	RIF Resistant	Pulmonary	Relapse	STD	1	1		CT2			NS	N
2017	RIF Monoresistant	Pulmonary	New	STD	6 km,lfx,eto,cs,z	FB-DOT		CT2			2+	3+	N	1+
2017	RIF Resistant	Pulmonary	F_CAT1	STD	6km,Lev,Eto,CsZ			CT2
2017	RIF Monoresistant	Pulmonary	New	Standard	6kmlfxcsetoz/14lfxcsetoz	FB-DOT		CT1	Y	Y	Pos	Pos	Neg	Neg	Neg	POS			Neg	Neg
2017	RIF Resistant	Pulmonary	Relapse	IND	6CmLfxEtoZCsB6/ 18LfxEtoZCsB6	FB-DOT		CT2		N
2017	RIF Resistant	Pulmonary	New	STD	6km,lfv,Eto,Cs,Z			CT1		Y
2017	RIF Resistant	Pulmonary	F_CAT1	STD		FB-DOT		CT1		Y
2017	RIF Resistant	Pulmonary	RX after defualt	STD	8KmLfxCsEtoZ/18LfxCsEtoZ	FB-DOT	FB-DOT	CT1	Y	Y	2+	3+			N
2017	RIF Resistant	Pulmonary		STD	1	1		CT2			NS	C	NS	P
2017	RIF Resistant	Pulmonary	RX after defualt	STD	Km,Lfx,Eto,Cs,Z	FB-DOT		CT1	Y		2+	N	N	C	N
2017	RIF Resistant	Pulmonary	Relapse	Standard	6KMLFXCSETOZ/14LFXCSETOZ	FB-DOT	CB-DOT	CT1	Y	Y	Neg	Pos	Neg	Neg	Neg	Neg			Neg	Neg	Neg	C
2017	MDR Confirmed	Pulmonary	F_CAT1	STD		CB-DOT		CT2		N
2017	RIF Resistant	Pulmonary	F_CAT1	STD		FB-DOT		CT2
2017	RIF Resistant	Pulmonary	RX after defualt	STD	8KmLfxCsEtoZ/18LfxCsEtoZ	FB-DOT		CT1	Y	Y			N	N	N	N	N	C	N
2017	RIF Resistant	Pulmonary	RX after defualt	IND	Am,Lfx,Eto,Cs,Z	FB-DOT		CT2			1+	1+	1+		N		N
2017	RIF Resistant	Pulmonary	New	Standard	6KMLFXCSETOZ/14LFXCSETOZ	FB-DOT	CB-DOT	CT1	Y	Y					Neg	Neg			Neg	Neg	Neg	Neg
2017	RIF Resistant	Pulmonary	F_CAT1	STD		FB-DOT		CT2		N	N		N		N
2017	RIF Resistant	Pulmonary		STD	6KM,LEV,Cs,ETO,Z			CT1		Y
2017	RIF Resistant	Pulmonary	New	STD		FB-DOT		CT1	Y	Y
2017	RIF Resistant	Pulmonary		STD	6Km,Lev,Eto,Cs,Z			CT2			N	N	N	N
2017	RIF Resistant	Pulmonary	Other	STD	Standard	1		CT2
2017	RIF Resistant	Pulmonary	RX after defualt	STD		FB-DOT		CT1	Y	Y
2017	RIF Resistant	Pulmonary	Relapse	Standard	6KMLFXCSETOZ/14LFXCSETOZ	FB-DOT	CB-DOT	CT2			Neg	Neg			Neg	Neg	Neg	Neg					Neg	neg
2017	RIF Resistant	Pulmonary	New	STD	6Am Lfx Cs Z Eto 18Lfx Cs Z Eto	CB-DOT		CT2	N		N	N	N		N		N
2017	RIF Resistant	Pulmonary	New	STD	6KM,Lfx,Eto,z,cs/ 18Lfx,Eto,z,cs			CT1	Y	Y
2017	RIF Resistant	Pulmonary	F_CAT2	STD		FB-DOT		CT1	Y	Y	3+	2+
2017	MDR Confirmed	Pulmonary	F_CAT1	STD	1	1		CT2			NS	P	2+	P			NS	C
2017	RIF Resistant	Pulmonary	F_CAT1	Standard		FB-DOT		CT1	Yes	Yes
2017	RIF Resistant	Pulmonary	New	Standard	6KMLFXCSETOZ/14LFXCSETOZ	FB-DOT	CB-DOT	CT1	Y	Y	Pos	Pos
2017	RIF Resistant	Pulmonary	New	STD	6KM,lev,Cs,Eto,Z & 18LEV,Cs Z,Eto			CT1	Y	Y	N	1+
2017	RIF Resistant	Pulmonary	F_CAT1	STD	6KM-LFV-ETO-CS-PZA/16LFV-ETO-CS-PZA	FB-DOT		CT1	Y	Y
2017	RIF Resistant	Pulmonary	F_CAT1	STD	1	1		CT2							NS	N
2017	RIF Resistant	Pulmonary		Standard		FB-DOT	FB-DOT	CT2			3+
2017	Pan Sensitive	Pulmonary	New	Standard	6kmlfxcsetoz/14lfxcsetoz	FB-DOT	CB-DOT	CT1	Y	Y	Neg	Pos			Neg	Neg	Neg	Neg			Neg	Neg
2017	RIF Resistant	Pulmonary	New	STD	6KM,Lev,Cs,Z ,18lev,Eto,Cs,Z			CT2		N	3+	P			1+	C
2017	RIF Resistant	Pulmonary	F_CAT1	STD		FB-DOT		CT1	Y	Y
2017	RIF Resistant	Pulmonary	New	STD	8KmLfxCsEto/18LfxCsEtoZ	FB-DOT		CT1	Y	Y	N	N	N	1+	N	1+	N
2017	RIF Resistant	Pulmonary	New	STD	1	1		CT1	Y	Y			NS	N	NS	N			NS	N
2017	MDR Confirmed	Pulmonary	F_CAT1	Standard		FB-DOT		CT1	Yes	Yes	N
2017	RIF Resistant	Pulmonary	New	Standard	6KMLFXCSETOZ/14LFXCSETOZ	FB-DOT	CB-DOT	CT1	Y	Y					Neg	Neg	Neg	Neg			Neg	Neg	Neg
2017	RIF Resistant	Pulmonary	F_CAT2	STD	6Km,lev,Cs,Eto,Z 18Lfv,Eto,Cs,Z			CT2			N	P	N		N		N
2017	RIF Resistant	Pulmonary	Relapse	STD		FB-DOT		CT2					2+	1+
2017	RIF Resistant	Pulmonary	New	STD	8kmLfxCsEto/18LfxCsEtoZ	FB-DOT		CT1	Y	Y	N	N	N	N	N	N			N	N
2017	RIF Resistant	Pulmonary	RX after defualt	STD	1	1		CT2			1+	P	NS	C	NS	P			NS	N	NS	C
2017	RIF Resistant	Extra Pulmonary		Standard		FB-DOT	FB-DOT	CT1	Yes	Yes	2+
2017	RIF Resistant	Pulmonary	New	Standard	6KMLFXCSETOZ/14LFXCSETOZ	FB-DOT		CT1	Y	Y
2017	RIF Resistant	Pulmonary	F_CAT1	STD	6KM,Lev, cs,Eto,z 18Lev,cs,Eto,z			CT1	Y	Y	N	P	N	N	N		N
2017	RIF Resistant	Pulmonary	Relapse	STD		FB-DOT		CT2			N	N			N	N
2017	RIF Resistant	Pulmonary	F_CAT2	STD	8KmLfxCsEtoZ/18LfxCsEtoZ	FB-DOT		CT1	Y	Y	3+	N	N	N	N	N	N	N			N		N
2017	RIF Resistant	Pulmonary	New	STD	1	1		CT1	Y	Y					NS	N	NS	N							NS	C
2017	RIF Resistant	Pulmonary	New	Standard		FB-DOT		CT2
2017	RIF Resistant	Pulmonary	Relapse	Standard	6KMLFXCSETOZ/14LFXCSETOZ	FB-DOT	CB-DOT	CT1	Y	Y	Neg	NegluLU					Neg	Neg	Neg	Neg	Neg	Neg	Neg	neg
2017	RIF Resistant	Pulmonary	New	STD	6km,Lev,cs,z,Eto 18Lev, cs,z, Eto			CT2		N					N		C
2017	RIF Resistant	Pulmonary	New	Standard	6KMLFXCSETOZ/14LFXCSETOZ	FB-DOT	CB-DOT	CT1	Y	Y					Neg	Neg	Pos	Neg			Neg	Neg
2017	MDR Confirmed	Pulmonary	F_CAT1	STD	6km,lfx,eto,cs,z+14lfx,eto,cs,z	FB-DOT	FB-DOT	CT1	Y	Y					N	N
2017	RIF Resistant	Pulmonary	F_CAT2	STD	6KM,LEV,CS,ETO, Z, 18,LEV,CS,ETO,Z	FB-DOT		CT1	Y	Y			N	N	N	N
2017	RIF Resistant	Pulmonary	F_CAT1	STD		FB-DOT		CT2			N	2+	N	N
2017	RIF Resistant	Pulmonary	F_CAT1	STD	8KmLfxCsEtoZ/18LfxCsEtoZ	FB-DOT		CT2			N	N	N	N	N	N	N	N	N	N			N		N	N	N
2017	MDR Confirmed	Pulmonary	RX after defualt	STD	1	1		CT1	Y	Y	NS	P	3+	P			NS	N			NS	N	NS	neg
2016	RIF Resistant	Pulmonary	Relapse	Standard	6kmlfxcsetoz/14lfxcsetoz	FB-DOT	CB-DOT	CT1	Y	Y	Neg	Neg	Neg	Neg	Neg	Neg	Neg	Neg	Neg	Neg	Neg	Neg	Neg	neg	Neg	Neg	Neg	Neg	Neg	Neg	Neg
2016	MDR Confirmed	Pulmonary	New	Standard	6kmlfxcsetoz/14lfxcsetoz	FB-DOT		CT1					Neg	Neg
2016	RIF Resistant	Pulmonary	Relapse	Standard	6kmlfxcsetoz/14lfxcsetoz	FB-DOT	CB-DOT	CT1	Y	Y	Neg	Neg	Neg	Neg			Neg	Neg	Neg	Neg			Neg	neg	Neg	Neg			Neg	Neg	Neg
2016	RIF Resistant	Pulmonary	RX after defualt	Standard	6kmlfxcsetoz/14lfxcsetoz	FB-DOT	CB-DOT	CT2			Neg	Neg	Neg	Neg	Neg	Neg	Neg	Neg	Neg	Neg			Neg	neg					Neg	Neg	Neg
2016	RIF Resistant	Pulmonary	New	Standard	6kmlfxcsEtoz/18lfxcsEtoz	FB-DOT	CB-DOT	CT2			Neg	C					neg	C	neg	neg	Neg	Neg					Neg	Neg		Neg	Neg	Neg	Neg	neg	Neg	Neg	Neg	Neg	Neg	C
2016	RIF Resistant	Pulmonary	RX after defualt	Standard	6KMLFXCSETOZ/14LFXCSETOZ			CT1
2016	RIF Resistant	Pulmonary	Relapse	Standard	6kmlfxcsetoz/14lfxcsetoz	FB-DOT	CB-DOT	CT1	Y	Y			Neg	Neg	Neg	Neg
2016	RIF Resistant	Pulmonary	Relapse	Standard	6kmlfxcsetoz/14lfxcsetoz	FB-DOT		CT2					Neg	Neg			Neg	Neg
2016	RIF Resistant	Pulmonary	RX after defualt	Standard	6kmlfxcsetoz/14lfxcsetoz	FB-DOT		CT1	Y	Y
2016	MDR Confirmed	Pulmonary	New	Standard	6kmlfxcsetoz/14lfxcsetoz	FB-DOT	CB-DOT	CT2			Neg	Pos	Neg	Neg	Neg	Pos	Neg	Neg	Neg	Neg	Neg	Neg	Neg	neg
2016	RIF Resistant	Pulmonary	RX after defualt	Standard	6KMLFXCSETOZ/18LFXCSETOZ	FB-DOT		CT1	Y	Y
2016	RIF Resistant	Pulmonary	New	Standard	6KMLFXCSETOZ/18LFXCSETOZ	FB-DOT		CT1	Y	Y
2016	MDR Confirmed	Pulmonary	F_CAT1	Standard	6KMLFXCSETOZ/14LFXCSETOZ	FB-DOT	CB-DOT	CT2			Neg	Pos			Pos	Pos
2016	RIF Resistant	Pulmonary	New	Standard	6KMLFXCSETOZ/18LFXCSETOZ	FB-DOT	CB-DOT	CT2			Neg	Neg	Neg	Neg	Neg	Neg	Neg	Meg	Neg	Neg	Neg	Neg	Neg	neg	Neg	Neg	Neg	Neg		Neg	Neg	Neg
2016	MDR Confirmed	Pulmonary	New	STD	6Km,Lfx,cs,Eto,Z/18Lfx,Cs,Eto,Z	FB-DOT		CT1	Y	Y	2+	3+	N	1+	N	1+	N	N	N	N	N	N	N	neg	N	N	N	N	N	N	N	N	N		N		N	N	N	N
2016	RIF Resistant	Pulmonary	New	Standard	6KMLFXCSETOZ/14LFXCSETOZ	FB-DOT	CB-DOT	CT1	Y	Y
2016	RIF Resistant	Pulmonary	New	Standard	6KMLFXCSETOZ/18LFXCSETOZ	FB-DOT		CT1	Y	Y
2016	RIF Resistant	Pulmonary	F_CAT1	Standard	6kmlfxcsetoz/14lfxcsetoz	FB-DOT	CB-DOT	CT1	Y	Y			Neg	Neg			Neg	Neg	Neg	Neg			Neg	neg	Neg	Neg			Neg	Neg	Neg
2016	MDR Confirmed	Pulmonary	New	individualised	6BdqLFXCSETOZ/18LFXCSETOZ	FB-DOT	CB-DOT	CT2			Pos	Pos			Neg	Neg	Neg	Neg			Neg	Neg	Neg	neg	Neg	C	Neg	Neg	Neg	Neg	Neg		Neg	neg
2016	RIF Resistant	Pulmonary	F_CAT2	Standard	6KMLFXCSETOZ/18LFXCSETOZ	FB-DOT		CT1	Y	Y	Neg	Pos
2016	RIF Resistant	Pulmonary	RX after defualt	Standard	6KMLFXCSETOZ/18LFXCSETOZ	FB-DOT		CT1	Y	Y	Neg	Neg
2016	RIF Resistant	Pulmonary	Relapse	Standard	6KMLFXCSETOZ/14LFXCSETOZ	FB-DOT		CT1	Y	Y
2016	RIF Resistant	Pulmonary	Relapse	Standard	6KMLFXCSETOZ/14LFXCSETOZ	FB-DOT	CB-DOT	CT1	Y	Y	Neg	Neg					Neg	Neg					Neg	neg						Neg	Neg	Neg	Neg	neg
2016	RIF Resistant	Pulmonary	Relapse		6KMLFXCSETOZ/14LFXCSETOZ	FB-DOT	CB-DOT	CT1	Y	Y							Neg	Neg	Neg	Neg
2016	RIF Resistant	Pulmonary	F_CAT4	individualised	6KMLFXPASETOZ/14LFXPASETOZ	FB-DOT		CT2
2016	MDR Confirmed	Pulmonary	New	Standard	6KMLFXCSETOZ/14LFXCSETOZ	FB-DOT	CB-DOT	CT1	Y	Y	Pos	Pos							Neg	Neg
2016	RIF Resistant	Pulmonary	RX after defualt	individualised	6LFXETOPASZ/14LFXETOPASZ	FB-DOT	CB-DOT	CT1	Y	Y	Neg	C					Neg	Neg	Neg	Neg	Neg	Neg	Neg	neg			Neg	Neg	Neg	Neg	Neg
2016	RIF Resistant	Pulmonary	RX after defualt	Standard	6KMLFXCSETOZ/14LFXCSETOZ	FB-DOT	CB-DOT	CT1	Yes	Yes	Neg	Neg							Neg	Neg
2016	RIF Resistant	Pulmonary	RX after defualt	Standard	6KMLFXCSETOZ/14LFXCSETOZ	FB-DOT		CT1	Y	Y	Neg	Neg
2016	RIF Resistant	Pulmonary	Relapse	Standard	6KMLFXCSETOZ/14LFXCSETOZ	FB-DOT		CT2			Neg	Neg
2016	MDR Confirmed	Pulmonary	New	Standard	6KMLFXCSETOZ/14LFXCSETOZ	FB-DOT	CB-DOT	CT2			Pos	Pos	Neg	Pos			Neg	Neg	Neg	Neg			Neg	neg					Neg	Neg	Neg
2016	MDR Confirmed	Pulmonary	New	individualised	6AMLFXCSETOZ/14LFXCSETOZ	FB-DOT	CB-DOT	CT2			Neg	Pos
2016	RIF Resistant	Pulmonary	F_CAT1	STD	6KmLfxEtoCsZ/18LfxEtoCsZ	FB-DOT		CT2		N			N	N	N	N					N	N	N	neg	N	N	N	N	N	N		N	N	neg	N	N	N	N	N	N	N	N	N	N	N
2016	Pan Sensitive	Pulmonary	RX after defualt	Standard	6KMLFXCETOZ/14LFXCSETOZ	FB-DOT		CT1	Y	Y	POS	POS	Neg	Pos
2016	MDR Confirmed	Extra Pulmonary	New	STD		FB-DOT		CT1	Y	Y	3+	3+
2016	RIF Resistant	Pulmonary	RX after defualt	Standard	6KMLFXCSETOZ/14LFXCSETOZ	FB-DOT	CB-DOT	CT2			POS	POS	Neg	Pos
2016	RIF Resistant	Pulmonary	RX after defualt	Standard	6KMLFXCSETOZ/14LFXCSETOZ	FB-DOT		CT1	Y	Y	Neg	Neg
2016	RIF Resistant	Pulmonary	RX after defualt	Standard	6KMLFXCSETOZ/14LFXCSETOZ	FB-DOT		CT2			Neg	Neg	Neg	Neg
2016	RIF Resistant	Pulmonary	Relapse	Standard	6KMLFXCSETOZ/14LFXCSETOZ	FB-DOT	CB-DOT	CT2			Neg	Neg	Neg	Neg			Neg	Neg	Neg	Neg	Neg	Neg	Neg	neg	Neg	Neg	Neg	Neg				Neg
2016	RIF Resistant	Pulmonary	New	Standard		FB-DOT		CT1	Y
2016	MDR Confirmed	Pulmonary	New	Standard	6KMLFXCSETOZ/14LFXCSETOZ	FB-DOT	CB-DOT	CT2			Neg	3+					Neg	Neg	Neg	Neg	Neg	Neg	Neg	neg	Neg	Neg	Neg	Neg	Neg	Neg	Neg	Neg	Neg	neg
2016	MDR Confirmed	Pulmonary	RX after defualt	Standard	6KMLFXCSETOZ/14LFXCSETOZ	CB-DOT	CB-DOT	CT2			neg	neg	Neg	Neg
2016	RIF Resistant	Pulmonary	New	STD		FB-DOT	FB-DOT	CT1	Y	Y	N	N	N	N	N		N	N	N	N	N	N					N	N		N	N
2016	RIF Resistant	Pulmonary	New	Standard	6KMLFXCSETOZ/14LFXCSETOZ	FB-DOT	CB-DOT	CT2			neg	neg	Neg	Neg
2016	MDR Confirmed	Pulmonary	New	Standard	6KMLFXCSETOZ/14LFXCSETOZ	FB-DOT	CB-DOT	CT1	Y	Y	Pos	Pos	Pos	Pos			Neg	Neg	Neg	Neg	Neg	Neg	Neg	neg	Neg	Neg	Neg	Neg	Neg
2016	RIF Resistant	Pulmonary	New	STD		FB-DOT		CT1	Y	Y	N		N		N
2016	RIF Resistant	Pulmonary	New	Standard	6KMLFXCSETOZ/14LFXCSETOZ	FB-DOT	CB-DOT	CT1	Y	Y	neg	neg	Neg	Neg	Neg	Neg	Neg	Neg	Neg	Neg	Neg	Neg	Neg	neg	Neg	Neg	Neg	Neg	Neg	Neg	Neg	Neg	Neg	neg	Neg	Neg
2016	RIF Resistant	Pulmonary	F_CAT2	STD	6Km Lfx Eto Cs Z	FB-DOT		CT2	N	N	N	N	N	N	N	N	N	N	N	N	N	N	N	neg	N
2016	RIF Resistant	Pulmonary	Relapse	STD		FB-DOT		CT2			1+		N
2016	MDR Confirmed	Pulmonary	F_CAT2	Standard	6KMLFXCSETO/14LFXCSETOZ	FB-DOT	CB-DOT	CT1	Y	Y	neg	Pos	neg	neg	Neg	Neg			Neg	Neg	Neg	Neg	Neg	neg	Neg	Neg	Neg	Neg	Neg	Neg	Neg	Neg	Neg	neg					Neg	Neg
2016	MDR Confirmed	Pulmonary	New	STD	6Km Lfx Eto Cs Z	FB-DOT		CT1	Y	Y	2+	3+			N	N	N	N	N	N	N	N	N	neg	N		N
2016	RIF Resistant	Pulmonary	New	STD	6Km Lfx Eto Cs Z	FB-DOT		CT2	N	N	P	3+	N	1+	N	N	N	N	N	N	N	N	N	neg	N		N
2016	RIF Resistant	Pulmonary	RX after defualt	Standard	6KMLFXCSETOZ/14LFXCSETOZ	FB-DOT	CB-DOT	CT1	Y	Y	Neg	Neg			Neg	Neg			Neg	Neg	Neg	Neg	Neg		Neg	Neg	Neg	Neg		Neg	Neg	Neg	Neg	neg	Neg	Neg
2016	RIF Resistant	Pulmonary	New	STD	6Km Lfx Eto Cs Z	FB-DOT		CT1	Y	Y	N	N			N	N	N	N	N		N		N	neg	N		N
2016	MDR Confirmed	Pulmonary	Relapse	STD	8KMLfx,Cs,Eto,Z/18Lfx,Cs,Eto,A	FB-DOT	FB-DOT	CT2			1+	N			N	N	N		N	N	N	N					N	N		N	N		N				N		N
2016	MDR Confirmed	Pulmonary	RX after defualt	Standard	6KMLFXCSETOZ/18LFXCSETOZ	CB-DOT		CT1	Y	Y	neg	POS
2016	MDR Confirmed	Pulmonary	F_CAT1	STD	6 Km Lfx Eto Cs Z	FB-DOT		CT2	N	N	N	3+			N	N	N	N			N	N	N	neg	N		N
2016	MDR Confirmed	Pulmonary	New	Standard	6KMLFXCSETOZ/14LFXCSETOZ	FB-DOT	CB-DOT	CT1	Y	Y	Pos	Pos	neg	POS									Neg	neg	Neg	Neg				Neg	Neg	Neg			Neg	Neg
2016	RIF Resistant	Pulmonary	New	STD	6 Km Lfx Cs Eto Cs Z	FB-DOT		CT1	Y	Y	N	3+			N	N	N	N			N	N	N	neg	N	N	N
2016	RIF Resistant	Pulmonary	New	Standard	6KMLFXCSETOZ/14LFXCSETOZ	FB-DOT		CT2
2016	RIF Resistant	Pulmonary	RX after defualt	STD	6Km Lfx Eto Cs Z	FB-DOT		CT1	Y	Y	N	P
2016	RIF Resistant	Pulmonary	New	Standard	6KMLFXCSETOZ/14LFXCSETOZ	FB-DOT	CB-DOT	CT1	Y	Y	Neg	Neg	neg	neg	Neg	Neg			Neg	Neg	Neg	Neg	Neg		Neg	Neg	Neg	Neg	Neg	Neg	Neg	Neg	Neg	neg	Neg	Neg
2016	RIF Resistant	Pulmonary	RX after defualt	STD	6kM Lfx Cs Z	FB-DOT		CT1	Y	Y	N	N	N	N	N	N	N	N	N	N	N	N	N	neg	N	N	N
2016	MDR Confirmed	Pulmonary	F_CAT1	Standard	6KMLFXCSEOZ/14LFXCSETOZ	FB-DOT	CB-DOT	CT1	Y	Y	neg	2+	POS	POS	Neg	Neg					Neg	Neg	Neg	neg	Neg	Neg	Neg	Neg	Neg			Neg	Neg	neg			Neg	Neg
2016	MDR Confirmed	Pulmonary	RX after defualt	STD	6KmLfxEtoCsZ/LfxEtoCsZ	FB-DOT		CT2			1+	3+			N	N			N	N					N		N
2016	RIF Resistant	Pulmonary	F_CAT1	Standard	6KMLFXCSETOZ/14LFXCSETOZ	FB-DOT	CB-DOT	CT2			Neg	Neg	Neg	neg	Neg	Neg	Neg	Neg			Neg	Neg					Neg	Neg	Neg				Neg	neg			Neg	Neg
2016	RIF Resistant	Pulmonary	F_CAT4	IND	6bdqcfxmfxcsz/18cfxmfxcsz	FB-DOT		CT2			N	N	N	N					N
2016	RIF Resistant	Pulmonary	Relapse	Standard	6KMLFXCSETOZ/18LFXCSETOZ	FB-DOT	CB-DOT	CT1	Y	Y			Neg	C	neg	neg					Neg	Neg	Neg	neg
2016	RIF Resistant	Pulmonary	F_CAT1	STD	6 Km Lfx Eto Cs Z	FB-DOT		CT1	Y	Y	N	3+			2+	N	N	N	N		N	N	N				N
2016	RIF Resistant	Pulmonary	Relapse	Standard	6KMLFXCSETOZ/18LFXCSETOZ	FB-DOT	CB-DOT	CT2			P0s	Neg			POS	Neg	Neg	Neg	Neg	Neg	Neg	Neg	Neg	neg	Neg	Neg	Neg	Neg	Neg			Neg	Neg	neg	Pos	C	Neg	Neg
2016	RIF Resistant	Pulmonary	RX after defualt	Standard	6KMLFXCSETOZ/18LFXCSETOZ	FB-DOT	CB-DOT	CT1	Y	Y	Pos	Neg			Pos	neg	Neg	Neg							Neg	Neg	Neg	Neg	Neg	Neg	Neg	Neg	Neg	neg	Neg	Neg
2016	RIF Resistant	Pulmonary	New	Standard	6KMLFXCSETOZ/18LFXCSETOZ	FB-DOT	CB-DOT	CT1	Y	Y	neg	neg	Neg	Neg			Neg	Neg	Neg	Neg	Neg	Neg	Neg	neg			Neg	Neg	Neg			Neg	Neg	neg
2016	RIF Resistant	Pulmonary	New	STD	6Km Lfx Eto Cs Z	FB-DOT	CB-DOT	CT1	Y	Y	N	1+	N	3+	N	N	N		N	N	N	N	N	neg	N	N	N	N	N	N	N	N
2016	RIF Resistant	Pulmonary	F_CAT1	Standard	6KMLFXCSETOZ/18LFXCSETOZ	FB-DOT	CB-DOT	CT1	Y	Y	Neg	C			neg	neg	Neg	Neg			Neg	Neg	Neg	neg			Neg	Neg	Neg	Neg	Neg	Neg	Neg	neg	Neg	Neg
2016	MDR Confirmed	Pulmonary	F_CAT1	STD	6km Lfx Eto CsZ	FB-DOT		CT1	Y	Y	N	3+	N	N	N	N	6		N	N	N	N	N	neg	N	N	N	N	N	N
2016	RIF Resistant	Pulmonary	New	Standard	6KMLFXCSETOZ/18LFXCSETOZ	FB-DOT	CB-DOT	CT2			2+	3+	neg		neg	neg	Neg	Neg									Pos	Neg
2016	RIF Resistant	Pulmonary	New	STD	6KmLfxEtoCsZ/14LfxEtoCsZ	FB-DOT		CT1	Y	Y
2016	MDR Confirmed	Pulmonary	New	Standard	6KMLFXCSETOZ/18LFXCSETOZ	FB-DOT	CB-DOT	CT1	Y	Y	3+	2+	neg	POS	neg	POS	Neg	Neg	Neg	C			Neg	neg			Neg	Neg
2016	RIF Resistant	Pulmonary	New	STD	6KmLfxEtoCsZ/14LfxEtoCsZ	FB-DOT		CT1	Y	Y	N	N	N	N	N	N	N	N	N	N	N	N	N	neg	N	N	N	N	N	N	N	N
2016	MDR Confirmed	Pulmonary	New	Standard	6KMLFXCSETOZ/18LFXCSETOZ	FB-DOT	CB-DOT	CT2			2+	2+			neg	C	Neg	C	Neg	Neg					Neg	Neg	Neg	Neg	Neg	Neg	Neg
2016	MDR Confirmed	Pulmonary	F_CAT2	STD	6KmLfxEtoCsZ/14LfxEtoCsZ	FB-DOT		CT1	Y	Y	N	N	N	P	N	N			N	N			N	neg			N	N	N	N	N	N	N	neg
2016	RIF Resistant	Pulmonary	Relapse	Standard	6KMLFXCSETOZ/18LFXCSETOZ	FB-DOT	CB-DOT	CT2			neg	1+					neg	neg			Neg	Neg	Neg	neg						Neg	Neg	Neg	Neg	neg	Neg	Neg	Neg	Neg	Neg	Neg
2016	RIF Resistant	Pulmonary	New	Standard	6kmlfxcsEto/18lfxcsEtoz	FB-DOT	CB-DOT	CT1	Y	Y	neg	neg	Neg	Neg	neg	neg	Neg	Neg					Neg	neg	Neg	Neg	Neg	Neg	Neg	Neg	Neg	Neg	Neg	neg	Neg	Neg	Neg	C
2016	RIF Resistant	Pulmonary	New	STD	6KmLfxEtoCsZ/14LfxEtoCsZ	FB-DOT		CT1	Y	Y					N	N	N	N	N	N	N	N	N	neg	N	N			N	N	N	N	N
2016	MDR Confirmed	Pulmonary	RX after defualt	Standard	6kmlfxcsEtoz/14lfxcsEtoz	FB-DOT	CB-DOT	CT2			neg	POS					neg	POS	Neg	Neg					Neg	Neg						Neg			Neg	Neg	Neg	Neg			Neg	Neg
2016	MDR Confirmed	Pulmonary	RX after defualt	Standard	6KMLFXCSETO/18LFXCSETOZ	FB-DOT	CB-DOT	CT2			1+	1+
2016	RIF Resistant	Pulmonary	New	Standard	6KMLFXCSETOZ/18LFXCSETOZ	FB-DOT	CB-DOT	CT1	Y	Y	Neg	C							Neg	Neg	Neg	Neg
2016	RIF Resistant	Pulmonary	F_CAT2	STD	KM,LFx, Cs,Eto, Z	FB-DOT		CT1	Y	Y	N	N
2016	RIF Resistant	Pulmonary	F_CAT4	IND	6BDQ-CLF-Lzd-MFX-Z/16CLF-Lzd-Mfx-Z	FB-DOT		CT1	Y	Y	3+	3+	N	N	N	N	N	N	N		N	N
2016	RIF Resistant	Pulmonary	New	Standard	6KMLFXCSETOZ/18LFXCSETOZ	FB-DOT		CT1	Y	Y
2016	RIF Resistant	Pulmonary	F_CAT2	STD	6km-Lfx-Cs-Eto-Z/18Lfx-Cs-Eto-Z	FB-DOT		CT2							N	N	N	N	N
2016	MDR Confirmed	Pulmonary	F_CAT2	Standard	6kmlfxcsetoz/18lfxcsetoz	FB-DOT	CB-DOT	CT1	Y	Y	POS	POS			Neg	Neg
2016	RIF Resistant	Pulmonary	F_CAT1	Standard	6KMLFXCSETOZ/18LFXCSETOZ	FB-DOT	CB-DOT	CT1	Y	Y					Neg	Neg	neg	neg	Neg	Neg					Neg	Neg	Neg	Neg	Neg	Neg	Neg	Neg	Neg	neg	Neg	Neg	Neg	Neg	Neg	Neg
2016	MDR Confirmed	Pulmonary	New	Standard	6KMLFXCSETOZ/18LFXCSETOZ	FB-DOT	CB-DOT	CT1	Y	Y	POS	POS					Neg	Neg	Neg	Neg			Neg	neg	Neg	C	Neg	Neg	Neg	Neg	Neg	Neg	Neg	neg	Neg	Neg	Neg	Neg	Neg	Neg
2016	RIF Monoresistant	Pulmonary	F_CAT2	STD	6KmLfxEtoCsZ/18LfxEtoCsZ	FB-DOT		CT2			1+	3+	P	1+	N	N	N	P	N	N	N	N	N	neg	N	N	N	N	N	N	N		N	neg	N	N	N
2016	RIF Resistant	Pulmonary	RX after defualt	Standard	6kmlfxcsEtoz/18lfxcsEtoz	FB-DOT	CB-DOT	CT1	Y	Y
2016	RIF Resistant	Pulmonary	F_CAT2	Standard	6kmlfxcsEtoz/18lfxcsEtoz	FB-DOT	CB-DOT	CT1	Y	Y					Neg	Neg							Neg	neg
2016	RIF Resistant	Extra Pulmonary	New	STD	KM,Lfx,Cs,Eto,Z	FB-DOT		CT1	Y	Y
2016	MDR Confirmed	Pulmonary	New	STD	6Km-Lfx-Cs-Eto-Z/18Lfx-Cs-Eto-Z	FB-DOT		CT2			N	3+	N	N	N	N	N	N	N	N	N		N	neg	N		N	N	N
2016	RIF Resistant	Pulmonary	F_CAT1	Standard	6KMLFXCSETOZ/18LFXCSETOZ	FB-DOT	CB-DOT	CT2			neg	neg			Neg	Neg	neg	neg	Neg	Neg			Neg	neg	Neg	Neg	Neg	Neg	Neg	Neg	Neg	Neg	Neg	neg	Neg	Neg	Neg	Neg	Neg	Neg
2016	RIF Resistant	Pulmonary	New	Standard	6kmlfxcsEtoz/18lfxcsEtoz	FB-DOT	CB-DOT	CT1	Y	Y					neg	neg	neg	neg	Neg	Neg
2016	XDR Confirmed	Pulmonary	F_CAT4	STD	6BDQ,Mfx,Lzd,Cs,Z/14Mfx,Lnd,Cs,Z	FB-DOT		CT2			2+	3+	N	1+	N	N	N	C	N	C	N	N	N	neg	N	N	N	N		N	N
2016	MDR Confirmed	Pulmonary	F_CAT1	Standard	6kmlfxcsEtoz/18lfxcsEtoz	FB-DOT	CB-DOT	CT2					POS	neg							Neg	Neg					Neg	Neg				Neg					Neg	Neg					Neg	Neg
2016	RIF Resistant	Pulmonary	New	STD	6Km,Lfx,Cs,Eto,Z/18Lfx,Cs,Eto,Z	FB-DOT		CT1	Y	Y	N	N			N	N	N	N	N	N	N	N	N	neg	N	N	N	N	N
2016	RIF Resistant	Pulmonary	Relapse	Standard	6kmlfxcsEtoz/18lfxcsEtoz	FB-DOT	CB-DOT	CT2					neg	neg	neg	neg	neg	Neg	neg	neg	Neg	Neg	Neg	neg	Neg	Neg	Neg	Neg	Neg	Neg	Neg	Neg	Neg	neg	Neg	Neg	Neg	Neg	Neg	Neg	Neg	Neg
2016	RIF Resistant	Pulmonary	New	Standard	6kmlfxcsEtoz/18lfxcsEtoz	FB-DOT	CB-DOT	CT1	Y	Y	neg	neg	neg	neg			neg	neg	neg	neg	neg	neg	Neg	neg			Neg	Neg	Neg	Neg	Neg	Neg	Neg	neg			Neg	Neg	Neg	Neg	Neg	Neg	Neg	Neg
2016	MDR Confirmed	Pulmonary	New	STD	6km,lfx,Cs,Eto,Z/18Lfx,Cs,Eto,Z	FB-DOT		CT1	Y	Y	N	1+
2016	RIF Resistant	Pulmonary	New	STD	6KmLfxEtoCsZ/18LfxEtoCsZ	FB-DOT		CT1	Y	Y	N	N			N	PENDING	N	N	N	N			N	neg	N	N	N	N	N	N	N	N	N	neg	N	N	N	N	N	N	N
2016	MDR Confirmed	Pulmonary	F_CAT1	Standard	6KMLFXCSETOZ/14LFXCSETOZ	FB-DOT	CB-DOT	CT2			Neg	Pos			Neg	Neg	Neg	Neg			Neg	Neg	Neg	neg	Neg	C
2016	MDR Confirmed	Pulmonary	Relapse	Standard	6KMLFXCSETOZ/14LFXCSETOZ	FB-DOT	CB-DOT	CT1	Y	Y	Neg	Pos					Neg	Neg	Pos	Neg	Neg	Neg	Neg	neg	Neg	Neg
2016	MDR Confirmed	Pulmonary	F_CAT1	Standard	6KMLFXCSETOZ/14LFXCSETOZ	FB-DOT	CB-DOT	CT2			Neg	Pos	Neg	Neg					Neg	Neg	Neg	Neg	Neg	neg	Neg	Neg
2016	RIF Resistant	Pulmonary	F_CAT1	Standard	6KMLFXCSETOZ/14LFXCSETOZ	FB-DOT	CB-DOT	CT1	Y	Y	Neg	Neg	Neg	C					Neg	Neg	Neg	Neg	Neg	neg
2016	RIF Resistant	Pulmonary	New	Standard	6KMLFXCSETOZ/14LFXETOZ	FB-DOT		CT1	Y	Y
2016	RIF Resistant	Pulmonary	New	Standard	6kmlfxcsEtoz/18lfxcsEtoz	FB-DOT	CB-DOT	CT1	Y	Y							neg	neg			Neg	Neg
2016	RIF Resistant	Pulmonary	RX after defualt	Standard	6KMLFXCSETOZ/14LFXCSETOZ	FB-DOT		CT1	Y	Y
2016	RIF Resistant	Pulmonary	F_CAT1	Standard	6KMLFXCETOZ/14LFXCSTOZ	FB-DOT	CB-DOT	CT2					Neg	C			Neg	Neg	Neg	Pos			Neg	neg
2016	RIF Resistant	Pulmonary	New	Standard	6KMLFXCSETOZ/14LFXCSETOZ	FB-DOT	CB-DOT	CT1	Y	Y			Neg	Neg	Neg	C	Neg	Neg	Neg	Neg			Neg	neg	Neg	Neg	Neg	C
2016	RIF Resistant	Pulmonary	New	Standard	6KMLFXCSETOZ/14LFXCSETOZ	FB-DOT	CB-DOT	CT2					Neg	neg			Neg	Neg	Neg	Neg			Neg	neg	Neg	Neg
2016	RIF Monoresistant	Pulmonary	New	individualised	6BdqLFXCSETOZ/14LFXCSETOZ	FB-DOT	CB-DOT	CT2			Pos	Pos	Neg	Neg			Neg	Neg	Neg	Neg	Pos	Neg	Neg	neg	Neg	Neg
2016	RIF Resistant	Pulmonary	New	Standard	6KMLFXCSETOZ/14LFXCSETOZ	FB-DOT	CB-DOT	CT2					Neg	P	Neg	Neg	Neg	Neg
2016	RIF Resistant	Pulmonary	New	Standard	6KMLFXCSETOZ/14LFXCSETOZ	FB-DOT	CB-DOT	CT1	Y	Y			Neg	Neg
2016	RIF Resistant	Pulmonary	New	Standard	6KMLFXCSETOZ/14LFXCSETOZ	FB-DOT	CB-DOT	CT1	Y	Y					Neg	Neg	Neg	Neg			Neg	Neg			Neg	Neg	Neg	Neg
2016	RIF Resistant	Pulmonary	New	Standard	6KMLFXCSETOZ/14LFXCSETOZ	FB-DOT	CB-DOT	CT1	Y	Y
2016	RIF Resistant	Pulmonary	Relapse	individualised	6BdqLFXCSETOZ/14LFXCSETOZ	FB-DOT	CB-DOT	CT1	Yes	Yes	Neg	Neg	Neg	Neg	Neg	Neg
2016	Pan Sensitive	Pulmonary	New	STD	6kmLfxEtoCsZ/18LfxEtoCsz	FB-DOT	CB-DOT	CT1	Y	Y	2+	1+									N	N	N	neg
2016	RIF Resistant	Pulmonary	F_CAT1	STD	6KM-LFX-ETO-CS-Z/18LFX-ETO-CS-Z	FB-DOT		CT1	Y
2016	MDR Confirmed	Pulmonary	Relapse	Standard	6KMLFXCSETOZ/14LFXCSETOZ	FB-DOT	CB-DOT	CT2			pos	pos	Neg	Neg	Neg	Neg	Neg	Neg	Neg	Neg	Neg	Neg			Neg	Neg
2016	RIF Monoresistant	Pulmonary	New	Standard	6kmlfxcsetoz/14lfxcsetoz	FB-DOT	CB-DOT	CT1	Y	Y	pos	pos	Pos	Pos	Pos	Pos	Neg	Neg	Neg	Neg	Neg	Neg	Neg		Neg	Neg	Neg	Neg	Neg
2016	MDR Confirmed	Pulmonary	F_CAT1	Standard	6KMLFXCSETOZ/14LFXCSETOZ	FB-DOT	CB-DOT	CT2			Neg	Pos	Neg	Neg					Neg	Neg	Neg	Neg	Neg		Neg	Neg
2016	RIF Resistant	Pulmonary	F_CAT2	individualised	6cmlzdlfxcsz/14lzdlfxcsz	FB-DOT	CB-DOT	CT2			Neg	Neg	Neg	C	Neg	Neg	Neg	Neg	Neg	Neg	Neg	Neg			Neg	Neg	Neg	Neg
2016	MDR Confirmed	Pulmonary	RX after defualt	Standard	6KMLFXCSETOZ/14LFXCSETOZ	FB-DOT	FB-DOT	CT1	Y	Y	Neg	Pos			Neg	C	Neg	Pos
2016	Pan Sensitive	Pulmonary	New	Standard	6KMLFXCSETOZ/14LFXCSETOZ	FB-DOT		CT1	Y	Y	Pos	Pos	Neg	C	Neg	Neg
2016	MDR Confirmed	Pulmonary	Relapse	Standard	6KMLFXCSETOZ/14LFXCSETOZ	FB-DOT	CB-DOT	CT1	Y	Y	Pos	Neg			Neg	Neg	Neg	Pos	Neg	Neg	Neg	Neg			Neg	Neg	Pos	Pos
2016	RIF Resistant	Pulmonary	New	individualised	6BdqLFXCSETOZ/14LFXCSETOZ	FB-DOT	CB-DOT	CT1	Y	Y	Neg	Pos	Neg	Neg	Neg	Neg	Neg	Neg	Neg	C	Neg	Neg	Neg				Neg	Neg
2016	MDR Confirmed	Pulmonary	F_CAT1	Standard	6kmlfxcsEtoz/18lfxcsEtoz	FB-DOT	CB-DOT	CT2			POS	POS
2016	MDR Confirmed	Pulmonary	F_CAT2	STD	6KmLfxEtoCsZ/18LfxEtoCsZ	FB-DOT		CT1	Y	Y	N	2+	N	N	N				N	N	N	N	N	neg	N	N	N	N	N	N	N	N	N	neg	N	N	N	N	N	N	N
2016	MDR Confirmed	Pulmonary	Relapse	Standard	6KMLFXCSETOZ/14LFXCSETOZ	FB-DOT	CB-DOT	CT2			Neg	Pos			Neg	Neg	Neg	Neg	Pos	Pos	Neg	Neg
2016	RIF Monoresistant	Pulmonary	New	Standard	6kmlfxcsetoz/14lfxcsetoz	FB-DOT	CB-DOT	CT2			Pos	Pos			Neg	Neg	Neg	Neg			Neg	Neg	Neg	neg			Neg	Neg	Neg
2016	RIF Monoresistant	Pulmonary	New	Standard	6KMLFXCSETOZ/14LFXCSETOZ	FB-DOT	CB-DOT	CT2			Neg	Pos					Neg		Neg	Neg	Neg	Neg	Neg	neg	Neg	Neg			Neg
2016	MDR Confirmed	Pulmonary	Relapse	Standard	6KMLFXCSETOZ/14LFXCSETOZ	FB-DOT	CB-DOT	CT1	Y	Y			Neg	Pos	Neg	Neg			Neg	Neg	Neg	Neg
2016	RIF Resistant	Pulmonary	Relapse	Standard	6 Km Lfx Cs Eto Z / 14 Lfx Cs Eto Z	FB-DOT	CB-DOT	CT1	Y	Y			Neg	Neg	Neg	Neg	Neg	Neg	Neg	Neg	Neg	Neg	Neg	neg	Neg	Neg	Neg	Neg
2016	RIF Resistant	Pulmonary	New	Standard	6 Km Lfx Cs Eto Z / 14 Lfx Cs Eto Z	FB-DOT	CB-DOT	CT1	Y	Y	Neg	Neg	Neg	Neg	Neg	Neg	Neg	Neg			Neg	Neg	Neg	neg			Neg	Neg	Neg
2016	RIF Resistant	Pulmonary	New	Standard	6KMLFXCSETOZ/14LFXCSETOZ	FB-DOT	CB-DOT	CT1	Y	Y			Neg	Neg	Neg	C	Neg	Neg			Neg	Neg			Neg	Neg	Neg	Neg
2016	MDR Confirmed	Pulmonary	New	Standard	6BdqLFXCSETOZ/14LFXCSETOZ	FB-DOT	CB-DOT	CT2			Neg	Pos	Neg	Neg	Neg	Neg	Neg	Neg	Neg	Neg	Neg	Neg	Neg	neg			Neg	Neg
2016	Pan Sensitive	Pulmonary	New	individualised	6Bdqlfxcsetoz/14lfxcsetoz	FB-DOT	CB-DOT	CT1	Y	Y	Neg	Pos
2016	RIF Resistant	Pulmonary	New	Standard	6KMLFXCSETOZ/14LFXCSETOZ	FB-DOT	CB-DOT	CT1	Y	Y	Neg	Neg			Neg	Neg	Neg	Neg	Neg	Neg									Neg	Neg	Neg
2016	MDR Confirmed	Pulmonary	New	Standard	6KMLFXCSETOZ/14LFXCSETOZ	FB-DOT	CB-DOT	CT1	Y	Y	Pos	Pos			Neg	Neg	Neg	Neg	Neg	Neg	Neg	C	Neg	neg	Neg	Neg			Neg	Neg	Neg	Neg
2016	RIF Resistant	Pulmonary	New	individualised	6BdqLFXCSETOZ/14LFXCSETOZ	FB-DOT	CB-DOT	CT1	Y	Y
2016	MDR Confirmed	Pulmonary	New	individualised	6BdqLFXCSETOZ/14LFXCSETOZ	FB-DOT	CB-DOT	CT1	Y	Y	Neg	Pos	Pos	Neg	Neg	Neg	Neg	Neg	Neg	Neg	Neg	Neg	Neg	neg	Neg	Neg	Neg	Neg	Neg
2016	MDR Confirmed	Pulmonary	F_CAT2	Standard	6kmlfxcsetoz/14lfxcsetoz	FB-DOT	CB-DOT	CT1	Y	Y	Pos	Pos	Neg	Neg	Neg	Neg			Neg	Neg			Neg	neg	Neg	Neg	Neg	Neg	Neg	Neg	Neg
2016	MDR Confirmed	Pulmonary	F_CAT1	Standard	6KMLFXCSETOZ/14LFXCSETOZ	FB-DOT	CB-DOT	CT1	Y	Y	P	P	Neg	Neg	Neg	Neg	Neg	Neg	Neg	Neg	Neg	Neg	Neg	neg	Neg	Neg	Neg	Neg	Neg
2016	RIF Resistant	Pulmonary	New	Standard	6kmlfxcsEtoz/18lfxcsEtoz	FB-DOT	CB-DOT	CT2			neg	neg			neg	neg			neg	neg	Neg	Neg
2016	Pan Sensitive	Pulmonary	New	STD	6km/lfx/cs. 18lfx/cs/pz/et	FB-DOT		CT1	Y			N	2+	N	1+	2+	N	N	N	N	N	N	N	neg	N		N
2016	MDR Confirmed	Pulmonary	New	STD	6km/lfx/cs. 18lfx/cs/pz/et	FB-DOT		CT1	Y	Y	2+	3+	P	1+	N	N	N	N	N	N	N	N	N	neg	N	N	N	N	N	N	N	N	N		N
2016	RIF Resistant	Pulmonary	Relapse	STD	8KmLfxCsEtoZ/18LfxCsEtoZ	FB-DOT		CT1	Y	Y	N		N	N	N	N	N	N			N	N			N	N
2016	MDR Confirmed	Pulmonary	F_CAT2	STD	8KmLfxCsEtoZ/18LfxCsEtoZ	FB-DOT		CT2			1+	N	1+	1+			N	N	N	N	N		N	neg			N	N		N
2016	RIF Resistant	Pulmonary	Relapse	Standard	6kmlfxcsEtoz/18lfxcsEtoz	FB-DOT	CB-DOT	CT1	Y	Y	Neg	Neg	neg	neg			neg	neg	neg	neg	neg	neg	Neg	neg			Neg	Neg	Neg	Neg	Neg	Neg	Neg	neg					Neg	Neg	Neg	C
2016	RIF Resistant	Pulmonary	Relapse	STD	6km/lfx/cs. 18lfx/cs/pz/et	FB-DOT		CT2			N	N			N	N			N	N	N	N	N	neg	N	C	N	N	N	N
2016	RIF Resistant	Pulmonary	Relapse	STD	8KmLfxCsEtoZ/ 18LfxCsEtoZ	FB-DOT	FB-DOT	CT1	Y	Y	N	N	N	N	N	N	N	N	N	N	N	N			N	N
2016	RIF Resistant	Pulmonary	Relapse	STD	8KmLfxCsEtoZ/18LfxCsEtoZ	FB-DOT		CT2			N	N	N	N			N	N	N	N	N		N	neg	N	N
2016	MDR Confirmed	Pulmonary	RX after defualt	STD	8KmLfxCsEtoZ/18LfxCsEtoZ	FB-DOT	FB-DOT	CT1	Y	Y	N	3+	N	N			N	N	N		N
2016	RIF Resistant	Pulmonary	New	STD	8KmLfxCsEtoZ/18LfxCsEtoZ	FB-DOT	FB-DOT	CT2			N	N	N	N	N	N	N	N	N	N	N	N					N		N
2016	MDR Confirmed	Pulmonary	New	STD		FB-DOT	FB-DOT	CT2			N	1+	N				N	N	N	N			N	neg	N	N	N	N					N
2016	RIF Resistant	Pulmonary	New	STD	6KmLfxCsEtoZ	FB-DOT		CT2			3+	N	N	3+	N	1+
2016	RIF Resistant	Pulmonary	Relapse	STD	6km/lfx/cs. 18lfx/cs/pz/et	FB-DOT		CT2			1+	N	N	N	N	N	N	N	N	N	N	N	N	neg	N	N	N		N	N	N	N	N	neg	N	N	N
2016	RIF Resistant	Pulmonary	Relapse	STD		FB-DOT	FB-DOT	CT1	Y	Y	N		1+	N	N		N	N	N		N	C	N	neg	N	N			N			N	N	neg	N	C	N				N		N		N
2016	RIF Resistant	Pulmonary	F_CAT1	STD		FB-DOT	FB-DOT	CT2			N	N			N	N	N	N			N	N	N	neg			N	N		N					N	N	N	N			N	C			N
2016	RIF Resistant	Pulmonary	F_CAT1	STD		FB-DOT	FB-DOT	CT1	Y	Y	N		N	N	N	N	N	N	N	N	N		N				N	N	N				N	neg	N	N	N	N	N	C	N				N		N
2016	RIF Resistant	Pulmonary	RX after defualt	Standard	6kmlfxcsEtoz/18lfxcsEtoz	FB-DOT		CT1	Yes										Neg	Neg
2016	RIF Resistant	Pulmonary	New	STD	19oct16	FB-DOT	FB-DOT	CT1	Y	Y	P	N	N	N	N	N	N	N	N	N	N	N	P		N		ND	ND	N
2016	RIF Monoresistant	Pulmonary	F_CAT4	IND	1	1		CT1	Y	Y	NS	P	1+		NS	N
2016	MDR Confirmed	Pulmonary	F_CAT2	STD	Standard	1		CT2			1+	P	NS	N	NS	N	NS	N	NS	C			NS
2016	MDR Confirmed	Pulmonary	F_CAT1	STD	Standard	1		CT2			1+	P	NS				NS	N	NS	N
2016	RIF Resistant	Pulmonary	F_CAT1	STD	6KmLfxEtoCsZ/18LfxEtoCsZ	FB-DOT		CT1		Y	N	N	N	N
2016	MDR Confirmed	Pulmonary	New	STD	Standard	1		CT2			2+	P			P	P			NS	P	NS	N	NS						1+
2016	RIF Resistant	Pulmonary	F_CAT2	STD	Standard	1		CT2							NS	N	NS	N	NS	N	NS	N	NS
2016	RIF Resistant	Pulmonary	New	STD	Standard	1		CT2			NS	N	NS	N	NS	N	NS	N
2016	RIF Resistant	Pulmonary	New	Standard		FB_DOT	FB_DOT	CT1	Yes	Yes	3+	3+
2016	RIF Resistant	Pulmonary	F_CAT1	STD	Standard	1		CT1	Y	Y	NS	N	NS	N			NS	N
2016	MDR Confirmed	Pulmonary	F_CAT2	STD	Standard	1		CT2			3+	P	NS	N			NS		NS	N	NS	N	NS	neg			NS	N	NS	NS	C
2016	RIF Resistant	Pulmonary	Relapse	STD	1	1		CT1	Y	Y	1+	P
2016	MDR Confirmed	Pulmonary	F_CAT2	STD	1	1		CT2			NS	N	2+	P	NS	N	NS	N	NS	N									NS
2016	MDR Confirmed	Pulmonary	F_CAT1	STD	1	1		CT1	Y	Y	3+	P	3+	P	NS	N	NS	N	NS	N	NS	N					NS	N		NS	N
2016	RIF Resistant	Pulmonary	F_CAT1	STD	1	1		CT2			NS	N	NS	N	NS	N	NS	C	NS	N
2016	RIF Resistant	Pulmonary	RX after defualt	STD	1	1		CT2			NS	N	NS	N	NS	N	NS	N	NS	N	NS	N	NS	neg
2016	RIF Resistant	Pulmonary	F_CAT2	Standard	6kmlfxcsEtoz/18lfxcsEtoz	FB-DOT	CB-DOT	CT2							neg	neg			Neg	Neg	neg	neg	Neg	neg			Neg	Neg	Neg	Neg	Neg	Neg	Neg	neg	Neg	Neg	Neg	Neg	Neg	Neg			Neg	Neg
2016	RIF Resistant	Pulmonary	New	STD	6Km-Lfx-Cs-Eto-Z/18Lfx-Cs-Eto-Z	FB-DOT		CT1	Y	Y	N	N	N	N	N	N	N	N
2016	RIF Resistant	Pulmonary	F_CAT2	STD	1	1		CT2									NS	N	NS	N	NS	N			NS	N	NS	N							NS	C
2016	RIF Resistant	Pulmonary	F_CAT1	STD	6km,lfx,Etho,z,cs 18Lfx, Eto,cs,z	FB-DOT		CT1	Y	Y
2016	RIF Resistant	Pulmonary	Relapse	STD	Standard	1		CT1	Y	Y			NS	N	NS	N	NS	N	NS	N			NS		NS	N			NS	NS	N
2016	RIF Resistant	Pulmonary	New	STD	6lFX Eto Cs Z 18Lfx Eto Cs Z	CB-DOT		CT1	Y	Y			N	N	N								N	neg
2016	INH Mono resistant	Pulmonary	New	STD	1	1		CT1	Y	Y	ND	P	NS	N			NS	N	NS	N	NS	N	NS	neg	NS	N			NS	NS			NS	neg	NS	N			NS	C
2016	MDR Confirmed	Pulmonary	F_CAT2	STD	18Lfx Eto Cs Z 6Lfx Eto Cs Z			CT2			N	2+	1+	3+	N	1+											N
2016	RIF Resistant	Pulmonary	Relapse	STD	1	1		CT1	Y	Y	NS	N	NS	N	NS	N	NS	N	NS	N	NS	C	NS	neg	NS	N	NS	N	NS	NS	N	NS	NS	neg	NS	N	NS	C
2016	MDR Confirmed	Pulmonary	F_CAT2	STD	6Kfx, Eto, Cs, Z 18Lfx, Eto, Cs, Z	CB-DOT		CT1			3+	3+	1+	3+	N	2+	N		N	N					N		N
2016	MDR Confirmed	Pulmonary	New	STD	1	1		CT2			1+	P	1+	N	NS	N	NS	N	NS	N			NS	neg	NS	N	NS	N	NS	NS	N		NS	neg	NS	N
2016	MDR Confirmed	Pulmonary	F_CAT1	STD		FB-DOT	FB-DOT	CT1	Y	Y	N	3+	N	2+	N	1+	N	N									N	1+	N	N
2016	MDR Confirmed	Pulmonary	F_CAT2	STD	18Lfx, Eto, Cs, Z 6Km,Lfx, Eto, Cs, Z			CT1	Y	Y	2+	1+	N	2+	2+	N			N	N							N
2016	RIF Resistant	Pulmonary	F_CAT1	STD	1	1		CT1	Y	Y	1+	C	1+	P	P	N			NS	N	NS	N	NS	neg	NS	N			NS	NS	N		NS
2016	MDR Confirmed	Pulmonary	F_CAT2	STD	6km,lfxeto cs,z 18Lfx,Eto Cs z			CT1			N	1+	N	1+	N	N	N		N	N	N				N		N
2016	RIF Resistant	Pulmonary	Relapse	STD	1	1		CT2			ND	N	NS	N	NS	N	NS	N	NS	N			NS	neg	NS	N	NS	N	NS	NS	N	NS					NS	N
2016	MDR Confirmed	Pulmonary	RX after defualt	STD	Km,Lfx,Eto,CsZ	FB-DOT		CT2			2+	3+	1+	SC	N	N	N	N	N	C	N	N	N	neg	N	C	N		N
2016	RIF Resistant	Extra Pulmonary	New	STD	6KM,LFX,ETO,CS,Z,& 18LFX,ETO,CS,Z	FB-DOT		CT1	Y	Y	N	2+	N	N	N	N	N	N							N	P	N	N	N	N
2016	RIF Resistant	Pulmonary	F_CAT2	STD	1	1		CT1	Y	Y	NS	N	NS	N			NS	N	NS	N	NS	N			NS	N	NS	N
2016	MDR Confirmed	Pulmonary	RX after defualt	IND	Cm,Lfx,Eto,CsZ	FB-DOT		CT2			3+	2+	N	N
2016	MDR Confirmed	Pulmonary	F_CAT2	STD	6KM,LFX,ETO,Z,CS,& 18LFX,ETO,Z,CS	FB-DOT		CT1	Y	Y	3+	3+			N	N
2016	MDR Confirmed	Pulmonary	F_CAT1	STD	1	1		CT2			NS	N	NS	N	NS	N	NS	N	NS	N	NS	N			NS	N	NS	N	NS			NS	NS	neg					NS	N			NS	C
2016	RIF Resistant	Pulmonary	F_CAT1	Standard				CT1	Yes
2016	RIF Resistant	Pulmonary	F_CAT2	STD	6KM,LFX,ETO,Z,CS,& 18LFX,ETO,Z,CS	FB-DOT		CT1			N	N	N		N	N	N	N			N				N	P	N	N	N	N
2016	MDR Confirmed	Pulmonary	F_CAT2	STD	1	1		CT2			NS	P	NS	N	NS	N	NS		NS	N	NS	N	NS	neg	NS	N	NS	N		NS	N	NS	NS		NS	N
2016	MDR Confirmed	Pulmonary	Relapse	STD	Km.Lvf,Eto,Cs,Z	FB-DOT		CT1	Y	Y	3+	3+	N	N	N	N	1+	1+	P	N	P	N	N	neg	N	N	N	N	N	N	N	N	N		N
2016	RIF Resistant	Pulmonary	F_CAT1	Standard		FB-DOT	FB-DOT	CT1	Yes	Yes	3+	3+	1+	N
2016	RIF Resistant	Pulmonary	F_CAT2	STD	6km-Lfx-Cs-Eto-Z/Lfx-Cs-Eto-Z	FB-DOT		CT1	Y	Y	3+	3+	N	N
2016	RIF Resistant	Pulmonary	F_CAT2	Standard		FB-DOT		CT2							N	N					N	N	N	neg	N		N	N	N	N	N
2016	RIF Resistant	Pulmonary	F_CAT2	STD	6KM,LFX,ETO,Z,CS & 18LFX,ETO,Z,CS	FB-DOT		CT1	Y	Y	N	N	N	N	N	N	N	N									N	N	N	N
2016	RIF Resistant	Pulmonary	F_CAT1	STD	1	1		CT1	Y	Y	NS	N	NS	N	NS	C	NS	N	NS	N	NS	N	NS	neg	NS	N	NS	N		NS	N	NS
2016	RIF Resistant	Pulmonary	F_CAT1	Standard		FB-DOT		CT2											N	N	N	N	N		N	N			N
2016	RIF Resistant	Pulmonary	F_CAT2	STD	6KM,LFX,ETO,Z,CS,& 18LFX,ETO,Z,CS	FB-DOT		CT1	Y	Y			N			N	N	N	N	N							2AFB	N	N	N		N
2016	RIF Resistant	Pulmonary	F_CAT2	STD				CT2			3+	3+	N	N					N	N					N	C
2016	RIF Resistant	Pulmonary	Relapse	IND	1	1		CT2			3+	N	NS	N			NS	N	NS	N	NS	N			NS	N	NS	C	NS	NS	N	NS
2016	RIF Resistant	Pulmonary	F_CAT2	STD	6km,lfx,eto,z,cs & 18lfx,eto,z,cs	FB-DOT		CT1	Y								N				N	N	N	neg	N	C	N	C	N
2016	MDR Confirmed	Pulmonary	F_CAT1	STD		FB-DOT		CT2
2016	MDR Confirmed	Pulmonary	Relapse	STD	1	1		CT2					NS	P	NS	N	NS	N	NS	N	NS	N	NS	neg	NS	N	NS	N	NS	NS	N		NS	neg			NS	N	NS	N
2016	MDR Confirmed	Pulmonary	F_CAT1	STD	6Km-Lfx-Cs-Eto-Z/18Lfx-Cs-Eto-Z	FB-DOT		CT2			2+	3+	N	1+	N	N	N	N	N	N	N	N	N	neg	N	N	N	N	N	N	N	N	N	neg	N	N	N		N	N
2016	RIF Resistant	Pulmonary	F_CAT1	Standard		FB-DOT		CT1	Yes	Yes	3+
2016	RIF Resistant	Pulmonary	F_CAT1	STD	6KM,LFX,ETO,Z,CS & +18LFX,ETO,Z,CS	FB-DOT		CT1	Y	Y					N	N	N	N	N	N	N	N	N	neg								N	N
2016	MDR Confirmed	Pulmonary	F_CAT1	STD		CB-DOT		CT2			N	2+	1+	N					N	N			N	neg
2016	INH Mono resistant	Pulmonary	F_CAT2	Standard	1	1		CT2			2+	P			NS	N	NS	N					NS	neg	NS	N	NS	N	NS			NS	NS	neg	NS	N
2016	RIF Resistant	Pulmonary	New	STD		FB-DOT		CT1	Y	Y	N	N	N	N	N	N	N	N	N	N	N	N	N	neg	N	N	N	N	N	N	N	N	N		N	N	N	PD	N	PD	PD	PD
2016	MDR Confirmed	Pulmonary	New	Standard		FB-DOT		CT2			N	1+	N	C	N	N	N	N					N	neg
2016	RIF Resistant	Pulmonary		STD	6km,lfx,eto,z,cs & 18lfx,eto,z,cs	FB-DOT		CT2											N	N	N	N	N	neg						N	N	N	N	neg	N	C
2016	RIF Resistant	Pulmonary	Other	IND	1	1		CT1	Y	Y	NS	N									NS	N	NS
2016	RIF Resistant	Pulmonary	New	STD	6Km-Lfx-Cs-Eto-Z/18Lfx-Cs-Eto-Z	FB-DOT		CT1	Y	Y	N	N	N	N	N	N	N	N	N	N	N	N	N	neg	N	N			N	N	N	N	N	neg	N	N	N		N	N			N	N
2016	RIF Resistant	Pulmonary	F_CAT2	STD	6KM,;FX,ETO,Z,CS & 18LFX,ETO,Z,CS	FB-DOT		CT2
2016	RIF Resistant	Pulmonary	F_CAT2	Standard	1	2		CT1	Y	Y			NS	N	NS	N	NS	N	NS	N	NS	N	NS	neg	NS	N	NS	N	NS	NS	N	NS	NS	neg	NS	N	NS	N	NS		NS	N
2016	RIF Monoresistant	Pulmonary	F_CAT1	STD	6Km-Lfx-Cs-Eto-Z/18Lfx-Cs-Eto-Z	FB-DOT		CT2			2+	2+	N	N	N	N	N	N	N	N	N	N	N	neg			N	N	N	N	N	N	N	neg	N	N	N	C	N	N	N	N	N
2016	MDR Confirmed	Pulmonary	F_CAT1	Standard	6km+lfx+eto+cs+z/14lfx+eto+cs+z	FB-DOT		CT2			1+	3+		1+	N	N	N	N	N	N	N	N	N	neg	N	N	N	N	N	N	N	N			N		N	N	N	N	N	N
2016	RIF Resistant	Pulmonary	F_CAT2	STD	6KM,LFX,ETO,Z,CS,& 18LFX,ETO,Z,CS	FB-DOT		CT2									N	N			N	N	N	neg	N	N						3+	N	pos	N	N
2016	RIF Resistant	Pulmonary	F_CAT2	STD		FB-DOT		CT2			N	3+	N	1+
2016	MDR Confirmed	Pulmonary	New	Standard	1	1		CT1	Y	Y	NS	C	NS	P	NS	N	NS	N					NS	neg	NS	N	NS	N	NS			NS	NS	neg							NS	N
2016	RIF Resistant	Pulmonary	New	STD	6Km-Lfx-Cs-Eto-Z/Lfx-Cs-Eto-Z	FB-DOT		CT2			1+	1+	N	N	N	N	N	N	N	N	N	N
2016	RIF Resistant	Pulmonary	F_CAT1	Standard		FB-DOT	FB-DOT	CT2			3+	2+		2+		2+	N	N	N	N
2016	MDR Confirmed	Pulmonary	F_CAT2	STD	6KM,LFX,ETO,Z,CS,& 18LFX,ETO,Z,CS	FB-DOT		CT2			3+	3+			N	N			N	N	N	N			N	N							N				NN	N
2016	RIF Resistant	Pulmonary	Relapse	Standard	6KMLFXCSETOZ/14LFXCSETOZ	FB-DOT	CB-DOT	CT1	Y	Y					Neg	Neg	Neg	Neg			Neg	Neg					Neg	Neg	Neg	Neg	Neg	Neg
2016	RIF Resistant	Pulmonary	Relapse	STD		FB-DOT		CT2					N	N	N	C
2016	RIF Resistant	Pulmonary	Relapse	STD		FB-DOT		CT1	Y	Y
2016	RIF Resistant	Pulmonary	New	STD		FB-DOT		CT1	Y	Y	N	N	N	N	N	N
2016	RIF Resistant	Pulmonary	F_CAT2	STD		CB-DOT		CT2					N	N	N	N	N	N			N	N
2016	MDR Confirmed	Pulmonary	New			FB-DOT		CT1	Y	Y	N	1+
2016	MDR Confirmed	Pulmonary	New	STD		FB-DOT		CT1	Y		N	1+			N	C	N	N	N	N			N	neg
2016	RIF Resistant	Pulmonary	F_CAT1	STD		FB-DOT		CT1		Y	N	N			N	N	N	N	N	N			N	neg
2016	MDR Confirmed	Pulmonary	F_CAT1	STD		FB-DOT		CT2			N	N			N	N	N	N	N	N			N	pos
2016	RIF Resistant	Pulmonary	F_CAT2	Standard	1	1		CT2			NS	N	NS	N			NS	N	NS	N			NS	neg			NS	N	NS	NS	N		NS	neg	NS	N					NS		NS	C	NS	C
2016	MDR Confirmed	Pulmonary	Relapse	STD		CB-DOT		CT2					P	P
2016	MDR Confirmed	Pulmonary	Relapse	STD		CB-DOT		CT1	Y	Y	3+	3+			N	N			N	N	N	N	N	neg
2016	RIF Resistant	Pulmonary	New	STD		FB-DOT		CT1	Y	Y	N	N			N	N					N	N			N	N						N
2016	MDR Confirmed	Pulmonary	Relapse	STD		CB-DOT		CT1	Y	Y
2016	RIF Resistant	Pulmonary	New	STD		CB-DOT		CT1	Y	Y	N	N			N	N	N	N	N	N
2016	MDR Confirmed	Pulmonary	F_CAT1	STD	6KM-ETO-LFV-CS-Z16ETO-LFV-CS-Z	CB-DOT		CT2			1+	2+			N	N			N	N			N	neg
2015	RIF Monoresistant	Pulmonary	RX after defualt	STD	8Km,Lfx,Cs,Eto,Z/ 18Lfx,Cs,Eto,Z	FB-DOT		CT2			2+	2+	1+	1+	N	N	N	N	N	N	N	N	N	neg			N	N	N	N	N		N	neg			N	N	N	N			N		N	N
2015	RIF Monoresistant	Pulmonary	New	STD	8Km,Lfx,Cs,Eto,Z/18Lfx,Cs,Eto,Z	FB-DOT		CT2			1+	1+	N	N	N	N	N	N	N		N		N	neg			N	N	N			N			N	N			N	N	N		N				N		N
2015	RIF Resistant	Pulmonary	New	STD		FB-DOT		CT1	Y	Y	N	1+	N	N	N	N	N	N	N	N	N	N	N	neg	N		N		N	N	N	N	N	neg					N	N	N	N	N	N	N	C			N
2015	RIF Resistant	Pulmonary	New	STD		FB-DOT		CT1	Y	Y	N	N	N	N	N	N	N	N	N	N	N	N	N				N	N	N	N		N	N		N	N	N	N			N	N	N	N	N	N
2015	RIF Resistant	Pulmonary	F_CAT1	STD	8Km,Lfx,Eto,Cs,Z / 18Lfx,Eto,Cs,Z	FB-DOT		CT2			N	N	N	N	N	N	N	N	N		N	N	N	neg	N	N			N	N	N		N	neg	N	N			N	N	N	N							N
2015	RIF Resistant	Pulmonary	RX after defualt	STD	8Km,Lfx,Eto,Cs,Z/ 18Lfx,Eto,Cs,Z	FB-DOT		CT2			2+	N	N	N	N	N							N	neg			N	N		N	N						N	N			N	N	N	N	N	N	N	1+	N
2015	RIF Resistant	Pulmonary	F_CAT1	STD		FB-DOT		CT1	Y	Y	N		N						N				N	neg	N		N
2015	RIF Resistant	Pulmonary	F_CAT1	STD		FB-DOT		CT2			N	N	N		N	N	N		N		N	N	N	neg	N	N	N	N	N			N	N	neg			N		N				N
2015	RIF Resistant	Pulmonary	RX after defualt	STD		FB-DOT		CT1	Y	Y	N	N
2015	RIF Resistant	Pulmonary	Relapse	STD		FB-DOT		CT1	Y	Y	3+	P	1+	N	N	N	N	N	N	N	N	N	N	neg	N	N	N	N				N	N	neg			N	N			N	N	N		N		N		N
2015	RIF Resistant	Pulmonary	RX after defualt	STD		FB-DOT		CT2			N	N	N	N	N	N	N	N	N	N	N		N	neg	N	N	N	N	N	N		N	N		N	N	N				N				N		N		N
2015	RIF Resistant	Pulmonary	F_CAT2	STD		FB-DOT		CT2			N	N			N	N	N		N		N		N		N		N		N	N		N	N	neg	N		N				N		N				N		N
2015	RIF Resistant	Pulmonary	New	STD		FB-DOT		CT1	Y	Y	1+	P
2015	MDR Confirmed	Pulmonary	New	STD		FB-DOT		CT2					N		1+	P	1+	N
2015	MDR Confirmed	Pulmonary	Relapse	STD		FB-DOT		CT1	Y	Y	2+	P	N	N	N	N	N		N		N		N				N		N	N			N	neg	N		N	N	N		N		N		N		N		N
2015	MDR Confirmed	Pulmonary	New	Standard	6kmlfxetocsz/18lfxetocsz	FB-DOT	CB-DOT	CT1	Y	Y	3+	3+	Neg	1+	2+	1+	Neg	Neg	3+	3+	Neg	Neg	Neg	neg	Neg	Neg	Neg	Neg	Neg	Neg	Neg	Neg	Neg	neg	neg	neg	neg	neg	neg	neg	neg	neg	Neg	Neg	neg	neg	Neg	Neg
2015	RIF Resistant	Pulmonary	RX after defualt	Standard	6kmlfxcsEtoz/18lfxcsEtoz	FB-DOT		CT2
2015	MDR Confirmed	Pulmonary	New	Individualized and STD		FB-DOT		CT1	Y	Y					N	N			N	N	N	N			N	N	N	N				N					N	N
2015	MDR Confirmed	Pulmonary	New	individualised	2Bdqmflxpa824z and 6kmlfxcsEtoz/18lfxcsEtz	FB-DOT	CB-DOT	CT2			Pos	Neg	3+	neg	2+	neg	neg	neg			neg	neg	neg	neg	neg	neg	neg	neg				Neg	Neg	neg	Neg	Neg	Neg	Neg	Neg	Neg	Neg	Neg			Neg	Neg	Neg	Neg	Neg
2015	RIF Resistant	Pulmonary	New	Standard	6kmlfxcsEtoz/18lfxcsEtoz	FB-DOT		CT1		Yes	2+		neg	1+									neg	neg
2015	RIF Resistant	Pulmonary	Relapse	Standard	6kmlfxcsEtoz/18lfxcsEtoz	FB-DOT	CB-DOT	CT2			2+	neg			neg	neg	neg	neg	neg	neg			neg	neg	Neg	Neg			Neg				Neg	neg	Neg	Neg			Neg	Neg	Neg	Neg			Neg	Neg
2015	RIF Resistant	Pulmonary	New	Standard	6kmlfxcsEtoz/18lfxcsEtoz	FB-DOT	CB-DOT	CT1	Y	Y	Neg	POS			neg	neg	neg	neg	neg	neg	neg	neg	neg	neg	Neg	Neg						Neg	Neg	neg	Neg	Neg	Neg	Neg	Neg	P	Neg	Neg	Neg	Neg			Neg	Neg
2015	RIF Resistant	Pulmonary	RX after defualt	Standard	6kmlfxcsEtoz/18lfxcsEtoz	FB-DOT		CT1	Y	Y	Neg	Neg			neg	neg							Neg	neg
2015	RIF Resistant	Pulmonary	F_CAT1	Standard	6kmcsEtolfxz/18cslfxEtoz	FB-DOT		CT1	Yes	Yes	2+	1+			neg	neg	neg	neg							Neg	Neg
2015	Pan Sensitive	Pulmonary	New	STD	Standard	FB-DOT		CT1	Y	Y	NS	P	NS	N	NS	N	N	N
2015	RIF Resistant	Pulmonary	F_CAT1	Standard	6kmcslfxEtoz/18csEtolfxz	FB-DOT	CB-DOT	CT1	Y	Y	Neg	Neg			neg	neg					Neg	Neg	neg	neg	Neg	Neg	Neg	Neg	Neg						Neg	Neg			Neg	Neg	Neg	Neg	Neg	C	Neg	Neg	Neg	Neg
2015	MDR Confirmed	Pulmonary	F_CAT1	Standard	6kmlfxcsEtoz/18lfxcsEtoz	FB-DOT	CB-DOT	CT2			neg	P	neg	C			neg	C	neg	neg	Neg	Neg	neg	neg	Neg	Neg			Neg	Neg	Neg	Neg	Neg	neg	Neg	Neg
2015	MDR Confirmed	Pulmonary	New	Standard	6kmlfxcsEtoz/18kmlfxcsEtoz	FB-DOT		CT1	Yes	Yes	Pos	Pos
2015	RIF Resistant	Pulmonary	RX after defualt	Standard	6kmlfxcsEtoz/18lfxcsEtoz	FB-DOT	FB-DOT	CT2			Neg	Neg			neg	neg	neg	neg
2015	RIF Resistant	Pulmonary	New	Standard	6kmcsfxEtoz/18csEtolflxz	FB-DOT		CT1	Yes	Yes					neg	neg	neg	C
2015	RIF Resistant	Pulmonary	F_CAT1	Standard	6kmcslfxEtoz/18lfxcsEtoz	FB-DOT	CB-DOT	CT2			Neg	Neg	Neg	Neg					neg	C	neg	neg	Neg	neg			neg	C	Neg	Neg	Neg	Neg			Neg	Neg	Neg	Neg			Neg	Neg	Neg	Neg			Neg	Neg	Neg
2015	RIF Resistant	Pulmonary	New	Standard	6kmcslfxEtoz/18lfxcsEtoz	FB-DOT		CT1	Yes	Yes	Neg	Neg
2015	MDR Confirmed	Pulmonary	New	Standard	6KMLFXCSETOZ/14LFXCSETOZ	FB-DOT		CT2			N	N	Neg	1+	N	1+	N	N	N	N	Neg	Neg	N	neg	Neg	Neg	Neg	Neg	Neg
2015	RIF Resistant	Pulmonary	New	Standard	6kmlfxcsEtoz/18lfxcsEtoz	FB-DOT		CT1	Yes	Yes
2015	RIF Resistant	Pulmonary	RX after defualt	Standard	6kmcslfxEtoz/18lfxcsEtoz	FB-DOT	CB-DOT	CT1	Y	Y			Neg	Neg	Neg	Neg	Neg	Neg	neg	neg			neg	neg	neg	neg	Neg	Neg		Neg	Neg				Neg	Neg	Neg	C					Neg	Neg
2015	RIF Resistant	Pulmonary	New	Standard	6kmlfxcsEtoz/18lfxcsEtoz	FB-DOT		CT1	Yes	Yes	Neg	Neg
2015	MDR Confirmed	Pulmonary	RX after defualt	individualised	BdqLfxLzdCsz	FB-DOT	CB-DOT	CT1	Y	Y			Neg	Neg	Neg	Neg	neg	neg	neg	neg			neg	neg	neg	neg	neg	neg	Neg			Neg					Neg	Neg	Neg	Neg			Neg	C	Neg	Neg			Neg
2015	RIF Resistant	Pulmonary	New	Standard	6KMLFX,CS,ETO,PZ/18LFX,CS,ETO,PZ	FB-DOT		CT1	Yes	Yes
2015	MDR Confirmed	Pulmonary	New	Emperical	2BdqMfxPA824Z	FB-DOT	CB-DOT	CT2			Neg	1+	neg	neg	neg	neg			neg	neg	neg	neg	negneg		neg	neg			Neg										Neg	Neg	Neg	Neg	Neg	Neg	Neg	Neg
2015	MDR Confirmed	Pulmonary	RX after defualt	Standard	6KmLfxEtoCsZ/18lfxcsEtoz	FB-DOT		CT2			2+	3+	Neg	5+	P	Neg
2015	MDR Confirmed	Pulmonary	New	Emperical	2BdqPA824MfxZ	FB-DOT		CT2			1+	Neg	Neg	Neg	neg	neg	neg	neg
2015	MDR Confirmed	Pulmonary	New	Emperical	2BdqPA824MfxZ	FB-DOT	CB-DOT	CT2			Neg	9+	neg	neg	neg	neg	neg	neg	neg	neg	neg	neg	neg	neg	neg	neg	Neg	Neg	neg	Neg	Neg						Neg	Neg	Neg	Neg	Neg	Neg			Neg	Neg	Neg	Neg
2015	MDR Confirmed	Pulmonary	Relapse	Emperical	2BdqPA824Mfx	FB-DOT	CB-DOT	CT2			3+	P	1+	2+			Neg	Neg	neg	neg	neg	neg	neg	neg	neg	neg			neg	Neg	Neg		Neg	neg					Neg	Neg	Neg	Neg			Neg	Neg	Neg	Neg
2015	RIF Monoresistant	Pulmonary	RX after defualt	STD	Standard	FB-DOT		CT1	Y	Y	NS	3+	NS	N	NS		NS	N	NS	N	NS	N	NS	neg	N		N	N	N	N	N	N	N	neg	N	N	N	N			N	N	N	N			N	N
2015	MDR Confirmed	Pulmonary	Relapse	Standard	6KmLfxCsEtoZ/18LfxCsEtoZ	FB-DOT		CT2			1+	pos			P	Neg					neg	neg			neg	neg
2015	RIF Resistant	Pulmonary	Relapse	Standard	6KmLfxCsEtoZ/18LfxCsEtoZ	FB-DOT		CT1	Yes	Yes	Neg	Neg	Neg	Neg			P	Neg					neg	neg	neg	neg	neg	neg	neg	neg	neg
2015	MDR Confirmed	Pulmonary	New	Emperical	2BdqMfxPA824Z, 4KmLfxCsEtoZ/18KmLfxCsEtoZ	FB-DOT	CB-DOT	CT2			2+	Neg			P	Neg	Neg	Neg	Neg	Neg	neg	neg	neg	neg	neg	neg	Neg	Neg	neg	Neg	Neg	Neg	Neg	neg			Neg	Neg	Neg	Neg	Neg	Neg	Neg	Neg	Neg	Neg	Neg	Neg
2015	RIF Resistant	Pulmonary	RX after defualt	Standard	6kmlfxcsEtoz/18lfxcsEtoz	FB-DOT	CB-DOT	CT1	Y	Y	Neg	Neg	Neg	Neg	neg	neg	Neg	Neg	neg	neg			neg	neg	neg	neg	neg	neg		neg	neg	Neg					Neg	Neg	Neg	Neg	Neg	Neg			Neg	Neg	Neg	Neg	Neg
2015	RIF Resistant	Pulmonary	Relapse	individualised		FB-DOT	CB-DOT	CT2			Neg	Neg			neg	neg	neg	neg			neg	neg	neg	neg	neg	neg	Neg	Neg				Neg	Neg	neg	Neg	Neg	Neg	Neg	Neg	Neg	Neg	Neg	Neg	Neg	Neg	Neg			Neg
2015	RIF Monoresistant	Pulmonary	New	Standard	6KmLfxCsEtoZ/18LfxCsEtoZ	FB-DOT	CB-DOT	CT1	Y	Y	3+	8+	3+	P	Neg	Neg	neg	neg			neg	neg	neg	neg	neg	neg	neg	neg	Neg			Neg			Neg	Neg					Neg	Neg	Neg	Neg	Neg	P	Neg	Neg	Neg
2015	MDR Confirmed	Pulmonary	New	Standard	6KmLfxCsEtoZ/18lfxcsEtoz	FB-DOT	CB-DOT	CT1	Y	Y	3+		Neg	7+	Neg	3+			P	Neg	Neg	Neg			neg	neg	neg	neg		neg	neg	neg					Neg	Neg					Neg	Neg	Neg	Neg	Neg	Neg	Neg
2015	RIF Resistant	Pulmonary	F_CAT2	Standard	6kmLfxCsEtoZ18LfxCsEtoZ	FB-DOT		CT1	Yes	Yes	Neg	Neg
2015	RIF Monoresistant	Pulmonary	New	Standard	6kmlfxcsetooz18lfcsetoz	FB-DOT		CT2			2+						Neg	Neg	Neg	neg	neg	neg	neg	neg	neg	neg	neg	neg	Neg			Neg	Neg	neg	Neg	Neg					Neg	Neg			Neg	Neg	Neg	Neg
2015	RIF Resistant	Pulmonary	New	Standard	6kmlfxcsEtoz/18lfxcsEtoz	FB-DOT		CT1	Yes	Yes	Neg	Neg	Neg	Neg
2015	RIF Resistant	Pulmonary	New	Standard	6kmlfxcsEtoz/18lfxcsEtoz	FB-DOT	CB-DOT	CT1	Y	Y	Neg	Neg	1+	Neg	Neg	Neg			Neg	Neg	Neg	Neg	Neg	neg	Neg	Neg	Neg	Neg		Neg	Neg	Neg	Neg	neg			Neg	Neg					Neg	Neg	Neg	Neg
2015	MDR Confirmed	Pulmonary	New	Standard	Clinical Trial 2BdqMfxPPA824Z4KmCsLfxEtoz18LfxCsEtoZ	FB-DOT	CB-DOT	CT2			Pos	Pos	Neg	Pos	Neg	Neg	Neg	Neg	Neg	Neg	Neg	Neg	Neg	neg	Neg	Neg	Neg	Neg	Neg	Neg	Neg	Neg	Neg	neg					Neg	Neg	Neg	Neg	Neg	Neg	Neg	Neg	Neg	Neg	Neg
2015	RIF Resistant	Pulmonary	F_CAT1	Standard	6kmlfxcsetooz18lfcsetoz	FB-DOT		CT1	Yes	Yes	1+		Neg	Neg	Neg	Neg	Neg	Neg	Neg	Neg	Neg	Neg	Neg	neg	Neg	Neg	Neg	Neg	Neg	Neg	Neg		Neg				Neg	Neg	Neg	Neg	Neg	Neg	Neg	Neg	Neg	Neg	Neg	Neg
2015	RIF Resistant	Pulmonary	New	Standard	6kmlfxcsetooz18lfcsetoz	FB-DOT	CB-DOT	CT1	Y	Y	1+	N	Neg	Neg	Neg	Neg	Neg	Neg					Neg	neg	Neg	Neg				Neg	Neg		Neg	neg	Neg	Neg									Neg	Neg	Neg	Neg	Neg
2015	RIF Resistant	Pulmonary	F_CAT2	Standard	6kmlfxcsetooz18lfcsetoz	FB-DOT		CT1	Yes	Yes			Neg	Neg			Neg	Neg			Neg	Neg
2015	RIF Monoresistant	Pulmonary	Relapse	Standard	6kmcslfxEtoz/18lfxcsEtoz	FB-DOT		CT1	Yes	Yes	N	1+			Neg	Neg	Neg	Neg	Neg	Neg	Neg	Neg			Neg	Neg	Neg	Neg	Neg	Neg	Neg		Neg	neg	Neg	Neg					Neg	Neg	Neg	Neg	Neg	Neg
2015	RIF Resistant	Pulmonary	New	Standard	6kmlfxcsetooz18lfcsetoz	FB-DOT		CT1	Yes	Yes	Neg	Neg			Neg	Neg	Neg	Neg	Neg	Neg	Neg	Neg
2015	RIF Resistant	Pulmonary	New	Standard	6kmLfxCsEto18LfxCsEtoz	FB-DOT		CT1	Yes	Yes			Neg	Neg	Neg	Neg			Neg	Neg	Neg	Neg	Neg	neg
2015	RIF Resistant	Pulmonary	Relapse	Standard	6kmlfxcsetooz18lfcsetoz	FB-DOT		CT2			Neg	2+
2015	MDR Confirmed	Pulmonary	New	STD	6Km-Lfx-Eto-Cs-Z-18Lfx-Eto-Cs-Z-B6	FB-DOT		CT1	Y	Y	P	P	N		N	N	N		N
2015	MDR Confirmed	Pulmonary	New	Emperical	2BdqMfxPA824z, 4kmlfxcsEtoz18lfxcsEtoz	FB-DOT		CT2			Neg	Neg	Neg	Neg	1+	Neg	Neg	Neg	Neg	Neg	Neg	Neg	Neg	neg	Neg	Neg	Neg	Neg	Neg			Neg	Neg	neg	Neg	Neg			Neg	Neg	Neg	Neg	Neg	Neg	Neg	Neg	Neg	Neg	Neg
2015	MDR Confirmed	Pulmonary	F_CAT2	STD	6Km-Lfx-Eto-Cs-Z-18Lfx-Eto-Cs-Z-B6	FB-DOT		CT1	Y	Y	N	3+	N	N	N	1+	N	P	N	N	N	N	N	neg	N	N	N		N	N	N	N	N		N	N	N	N	N	N	N	N	N	N	N	N	N	N	N
2015	RIF Resistant	Pulmonary	F_CAT1	STD	Standard	FB-DOT		CT1	Y	Y	N	N	N	N	N	N	N	N	N	N	N	N	N	neg	N	N			N	N	N	N	N	neg	N	N	N	C	N	N	N	N	N	N	N	N	N	N
2015	MDR Confirmed	Pulmonary	RX after defualt	Emperical	2Bdqmfxpa824z/4kmlfxcsEtoz/18lfxcsEtoz	FB-DOT		CT1	Yes	Yes	P	Neg	Neg	P	5AFBS	Neg			Neg	C			Neg	neg	Neg	Neg							Neg	neg	Neg	Neg							Neg	Neg	Neg	Neg	Neg	Neg	Neg
2015	RIF Resistant	Pulmonary	F_CAT2	STD	6Km-Lfx-Eto-Cs-Z-18Lfx-Eto-Cs-Z-B6	FB-DOT		CT2			N	N	N	N	N	N	N	N	N	N	N	N	N	neg			N	N	N	N	N	N	N	neg	N	N	P	N	N	N	N	N	N	N	N	N	N	N
2015	RIF Monoresistant	Pulmonary	Relapse	Standard	6kmlfxcsetooz18lfcsetoz	FB-DOT		CT1	Y	Y	P	1+	Neg	Neg			Neg	Neg			Neg	Neg										Neg	Neg	neg			Neg	Neg
2015	RIF Monoresistant	Pulmonary	F_CAT2	STD	6Km-Lfx-Eto-Cs-Z-18Lfx-Eto-Cs-Z-B6	FB-DOT		CT1	Y	Y	3+	P	N		N	N	N	N	N	N	N	N	N				N	N	N	N	N	N	N	neg	N	N	N		N	N	N	N	N	N	N	N	N	N	N
2015	RIF Resistant	Pulmonary	RX after defualt	Standard	6kmlfxcsetooz18lfcsetoz	FB-DOT		CT2
2015	MDR Confirmed	Pulmonary	New	Standard	6kmlfxcsetoz18lfxcsetoz	FB-DOT		CT2			3+	3+			Neg	Neg			Neg	Neg	neg	neg			neg	neg			neg	Neg	Neg	Neg	Neg	neg	Neg	Neg			Neg	Neg	Neg	Neg	Neg	Neg	Neg	Neg	Neg	Neg
2015	MDR Confirmed	Pulmonary	F_CAT2	STD	6Km-Lfx-Eto-Cs-Z-18Lfx-Eto-Cs-Z-B6	FB-DOT		CT2			3+	3+	N	N	N	C	N	N	N	N	N	N	N	neg	N	N	N	C	N	N	1+	N	N		N		N	N	N		N		N	N	N	N	N	N	N
2015	RIF Resistant	Pulmonary	New	Standard	6kmlfxcsEtoz/18lfxcsEtoZ	FB-DOT		CT2			Neg	Neg			Neg	Neg	Neg	Neg	Neg	Neg	Neg	Neg	Neg	neg	Neg	Neg	Neg	Neg	Neg	Neg	Neg				Neg	Neg			Neg				Neg	Neg	Neg	Neg
2015	RIF Resistant	Pulmonary	New	STD	6Km-Lfx-Eto-Cs-Z-18Lfx-Eto-Cs-Z-B6	FB-DOT		CT2			2+	1+	N	N	N	N	N	N	N
2015	RIF Resistant	Pulmonary	F_CAT1	Standard	6kmlfxcsEtoz/18lfxcsEtoz	FB-DOT		CT1	Y	Y
2015	RIF Resistant	Pulmonary	New	STD	6Km-Lfx-Eto-Cs-Z-18Lfx-Eto-Cs-Z-B6	FB-DOT		CT1	Y	Y	N	N	N	N	N	N	N	N	N	N	N	N	N	neg	N	N	N	N		N	N	N	N	neg	N	N	N	N	N		N		N		N	N	N	N	N
2015	RIF Resistant	Pulmonary	F_CAT2	STD	6Km-Lfx-Eto-Cs-Z-18Lfx-Eto-Cs-Z-B6	FB-DOT		CT1	N	N	N	N	N	N	N	N	N		N	N	N	N	N	neg	N	N			N	N	N	N	N	neg	N	N	N	N	N	N	N	N	N	N	N	N	N	N	N
2015	RIF Resistant	Pulmonary	F_CAT2	Standard	6kmlfxcsEtoz/18lfxcsEtoz	FB-DOT		CT2					Neg	Neg	Neg	Neg					P	N			N	3+	3+	3+
2015	MDR Confirmed	Pulmonary	F_CAT2	STD	6Km-Lfx-Eto-Cs-Z-18Lfx-Eto-Cs-Z-B6	FB-DOT		CT2			N	2+	N	5+	N	N	N	N	N		N	N	N	neg	N	N	N	N	N	N	N	N	N	neg	N	N	N	N	N	N	N	N	N		N	N	N	N	N
2015	MDR Confirmed	Pulmonary	F_CAT2	Standard	2BdqMfxPA824z 4kmlfxcsEtoz/18lfxcsEtoz	FB-DOT	CB-DOT	CT2			1+	1+	Neg	Neg	Neg	Neg	Neg	Neg	Neg	Neg	Neg	Neg	Neg	neg	Neg	Neg	Neg	Neg		Neg	Neg	Neg	Neg	neg	Neg	Neg			Neg	Neg	Neg	Neg	Neg	Neg			Neg	Neg	Neg
2015	MDR Confirmed	Pulmonary	New	Standard	Both Clinical and Standard	FB-DOT	CB-DOT	CT2			P	1+	P	P	Neg	Neg			Neg	Neg	Neg	Neg	Neg	neg	Neg	Neg	Neg	Neg	Neg	Neg	Neg	Neg	Neg	neg	Neg	Neg	Neg	Neg			Neg	Neg	Neg	Neg	Neg	Neg	Neg	Neg	Neg
2015	MDR Confirmed	Pulmonary	F_CAT2	STD	Standard	FB-DOT	FB-DOT	CT2			3+	P	N	N	N	N	N	N	N	N	N	N	N	neg			N	N	N	N	N	N	N	neg			N	N	N	N	N	N	N	N			N	N
2015	RIF Resistant	Pulmonary	F_CAT1	Standard	6kmlfxcsEtoz/18lfxcsEtoz	FB-DOT		CT2							Neg	Neg	N	N			N	N
2015	RIF Resistant	Pulmonary	New					CT1	Y		N	C	N	N	N	N			N	N
2015	RIF Resistant	Pulmonary	Relapse	Standard	6kmlfxcsEtoz/18lfxcsEtoz	FB-DOT	CB-DOT	CT1	Y	Y			Neg	Neg					Neg	Neg	Neg	Neg	Neg	neg	Neg	Neg	Neg	Neg	Neg	Neg	Neg	Neg	Neg	neg	Neg		Neg	Neg			Neg	Neg	Neg	Neg	Neg	Neg	Neg	Neg	Neg
2015	RIF Resistant	Pulmonary	Other	STD	6KmLfxEtoCsZ/14LfxEtoCsZ			CT1	Y	Y	N	N	N	N	N	N	N	N	N	N	N		N	neg	N	N	N	N	N	N	N	N	N	neg			N	N	N	N	N	N	N	N	N	N	N	N
2015	MDR Confirmed	Pulmonary	New	Standard	6kmlfxcsEtoz/18lfxcsEtoz	FB-DOT		CT1	Y	Y	3+	P	Neg	P
2015	MDR Confirmed	Pulmonary		STD	6KMLFXETOCSZ/14LFXETOCSZ			CT1	Y	Y	N	3+	N	N	N	N	N	N	N	N	N	N	N		N		N		N	N	N	N			N		N	N	N	N	N	N	N		N	N	N	N	N
2015	Pan Sensitive	Pulmonary	New	Standard	6kmlfxcsEtoz/18lfxcsEtoz	FB-DOT		CT1	Y	Y	3+	1+	N	N	Neg	Neg	Neg	Neg	Neg	Neg	Neg	Neg	N	neg
2015	RIF Monoresistant	Pulmonary	F_CAT1					CT1		Y	N	N	N	N	N	N	N	N	N	N	N	N	N	neg	N	N	N	N		N	N	N	N	neg	N	N	N	N			N	N	N	N	N	N	N	N	N
2015	MDR Confirmed	Pulmonary	F_CAT1	Standard	1 days of clinical trial before standard	FB-DOT		CT1	Y	Y	2+		P	P	Neg	Neg	N	N							Neg	Neg	Neg	Neg	Neg	Neg	Neg	Neg	Neg	neg			Neg	Neg	Neg	Neg					Neg	Neg	Neg	Neg	Neg
2015	MDR Confirmed	Pulmonary	F_CAT1	STD		FB-DOT		CT2															N	neg								N	N	neg	n														N
2015	RIF Resistant	Extra Pulmonary	F_CAT1	Standard	6kmlfxcsEtoz/18lfxcsEtoz	FB-DOT		CT1	Y	Y	N	1+															Neg	Neg	Neg	Neg	Neg	Neg	Neg	neg	Neg	Neg	Neg	Neg			Neg	Neg	Neg	Neg			Neg	Neg	Neg
2015	MDR Confirmed	Pulmonary	Relapse	Standard	6kmlfxcsEtoz/18lfxcsEtoz	FB-DOT		CT1	Y	Y			2+	N	Neg	Neg	Neg	Neg	Neg	Neg	Neg	Neg	1+	pos
2015	RIF Resistant	Pulmonary	F_CAT2			FB-DOT		CT1	Y	Y	2+	N	N	N	N	N	N	N	N	N	N	N	N	neg	N	N	N	N	N	N		N	N	neg	N	N	N	N	N	N	N	N	N	N	N	N	N	N	N
2015	MDR Suspect	Pulmonary	F_CAT1	STD	6km, Lfx, Eto, Cs,z/18Lfx, Eto, Cs,z	FB-DOT		CT2					N	N	N	N	N		N
2015	MDR Confirmed	Pulmonary	Relapse	Standard	clinical trial and stardand	FB-DOT		CT2			N	P	1+	P	N	1+	N	N	Neg	Neg	Neg	Neg	Neg	neg					Neg	Neg	Neg	Neg	Neg	neg	Neg	Neg	Neg	Neg			Neg	Neg	Neg	Neg
2015	RIF Resistant	Pulmonary	New	STD	6KM-LFX-ETO-CSZ-18LFX-ETO-CSZ	FB-DOT	FB-DOT	CT2	N	N	N	N	N	N	N	N	N	N	N	N	N	N	N	neg	N	N	N	N	N	N	N	N	N	neg	N	N	N	N	N	N	N	N	N	N	N	N	N	NN	N
2015	MDR Confirmed	Pulmonary	F_CAT1	STD	6km, Lfu, Eto, Cstz, 18Lfu, Eto, Cstz	FB-DOT		CT1	Y	Y			N	P					N		N				N	N							6+	neg					N	N	N	N			N	1+	3+	P	7AFB
2015	RIF Monoresistant	Pulmonary	New	Standard	both clinical and stardand	FB-DOT		CT1	Yes	Yes			Neg	Neg	Neg	Neg	N	N	Neg	Neg	Neg	Neg	Neg	neg	Neg	Neg	Neg	Neg	Neg	Neg	Neg	Neg	Neg	neg	Neg						Neg	Neg					Neg	Neg	Neg
2015	RIF Resistant	Pulmonary	F_CAT2	STD	6KM-LFX-ETO-CSZ-18LFX-ETO-CSZ	FB-DOT	FB-DOT	CT1	Y	Y	N	N	N	N	N	N	N	N	N	N	N	N	N	neg	N		N	N	N	N	N	N	N	neg	N	N	N	N	N		N	N	N	N	N	N
2015	RIF Resistant	Pulmonary	F_CAT1	STD	6KM, Lfx, Eto, Cs,z/18Lfx, Eto, cs, z	FB-DOT		CT1	Y	Y	N	N	N	N	N	N	N	N	N	N	N		N	neg			N	N				N			N	N			N	N	N	N
2015	MDR Confirmed	Pulmonary	RX after defualt	Standard	6kmlfxcsEtoz/18lfxcsEtoz	FB-DOT		CT1	Y	Y	Neg	1+	Neg	Neg	Neg	Neg	Neg	Neg	Neg	Neg	Neg	Neg	Neg	neg	Neg	Neg	Neg	Neg	Neg			Neg	Neg	neg			Neg	Neg	Neg	Neg	Neg	C			Neg	Neg			Neg
2015	MDR Confirmed	Pulmonary	F_CAT1	STD		FB-DOT		CT2			3+	P	N	N	N	N	N	N	N	N	N	N	N	neg	N	N	N	N	N	N	N	N	N
2015	RIF Resistant	Pulmonary	RX after defualt	STD		FB-DOT		CT1	Y	Y	P		P	P	N	N			N	N	N	N	N	neg	N	N			N				N	neg	N	N	N	n	N	N
2015	RIF Resistant	Pulmonary	Relapse	Standard	6kmlfxcsEtoz/18lfxcsEtoz	FB-DOT		CT1	Y	Y			N	N	Neg	Neg	Neg	Neg			Neg	Neg					Neg	Neg	Neg	Neg	Neg	Neg	Neg	neg	Neg	Neg	Neg	Ng			Neg	Neg	Neg	Neg	Neg	Neg	Neg	Neg
2015	RIF Resistant	Pulmonary		STD		FB-DOT		CT1	Y	Y	7+	N	N	N	N	N	N	N	N	N	N	N	N	neg	N	N	N	N	N	N	N	N	N	neg	N	N	N						N		N	N	N		N
2015	RIF Resistant	Pulmonary	RX after defualt	STD	6km, Lfx, Eto, Cs, z/18Lfx, Eto, Cs,z	FB-DOT		CT1	Y	Y	N	N			N	N																							N
2015	RIF Monoresistant	Pulmonary	RX after defualt	Standard	6kmlfxcsEtoz/18lfxcsEtoz	FB-DOT		CT2			2+	3+	2+	1+	P	N	N	N
2015	MDR Confirmed	Pulmonary	F_CAT1	STD	6km+LH+ETD+Cs+2	FB-DOT		CT1	Y		2+	3+			N	N	N	N	N	N	N	N					N						N										N	N
2015	MDR Confirmed	Pulmonary	RX after defualt	Standard	Started with Clinical Trial	FB-DOT		CT2			P	3+	2+	P	Neg	Neg			Neg	Neg	Neg	Neg	Neg	neg	N	N	N	N	N
2015	RIF Resistant	Pulmonary	F_CAT2	STD	6kmlfxetocsz18lfxetocsz	FB-DOT		CT2			3+
2015	MDR Confirmed	Pulmonary	RX after defualt	Standard		FB-DOT		CT1	Y	Y	N	P	N	N	P	3+	N	N	Neg	Neg
2015	MDR Confirmed	Pulmonary	RX after defualt	Standard		FB-DOT		CT1	Y	Y	Neg	1+	1+	1+	C	C	Neg	Neg	Neg	Neg	Neg	Nneg	Neg	neg	N	N	N	N		N	N	N
2015	MDR Confirmed	Pulmonary	F_CAT2					CT2			2+	3+	2+	1+	N	N	N	N	N	N	N	N	N	neg	N	N	N	N	N	N	N	N	N	neg	N	N	N	N	N	N	N	N	N		N		N		N
2015	MDR Confirmed	Pulmonary	New	Standard	6kmlfxcsEtoz/18lfxcsEtoz	FB-DOT	CB-DOT	CT1	Y	Y	Pos	1+	2+	Neg	2+	Neg	P	Neg	Neg	Neg	Neg	Neg	Neg	neg	Neg	C	Neg	Neg	Neg	Neg	Neg	Neg	Neg	neg			Neg	Neg	Neg	Neg	Neg	Neg			Neg	Neg
2015	RIF Resistant	Pulmonary	Relapse	Standard		FB-DOT		CT1	Yes	Yes
2015	MDR Confirmed	Pulmonary	New	Standard	6kmlfxcsEtoz/18lfxcsEtoz	FB-DOT		CT2			2+	2+	P	P	Neg	Neg	Neg	Neg	Neg	Neg	Neg	Neg	Neg	neg	Neg	Neg	Neg	Neg	Neg	Neg	Neg	Neg	Neg	neg	Neg	Neg									Neg	Neg	Neg	Neg	Neg
2015	MDR Confirmed	Pulmonary	New	Standard	6kmlfxcsEtoz/18lfxcsEtoz	FB-DOT		CT2			N	2+	P	Neg	Neg	Neg	Neg	Neg	Neg	Neg	Neg	Neeg	Neg	neg	Neg	Neg	Neg	Neg	Neg	Neg	Neg	Neg	Neg	neg	Neg	Neg	Neg	Neg	Neg	Neg			Neg	Neg	Neg	Neg	Neg	Neg	Neg
2015	MDR Confirmed	Pulmonary	New	Standard	6kmlfxcsEtoz18fxcsEtoz	FB-DOT		CT1	Y	Y	Neg	1+			Neg	Neg	Neg	Neg	Neg	Neg	Neg	Neg	Neg	neg	Neg	Neg			Neg	Neg	Neg	Neg	Neg	neg	Neg	Neg	Neg	Neg	Neg	Neg					Neg	Neg	Neg	Neg	Neg
2015	MDR Confirmed	Pulmonary	Relapse	Standard	6kmlfxcsEtoz/18lfxcsEtoz	FB-DOT		CT1	Y	Y	1+	Neg	Neg	Neg	Neg	Neg	Neg	Neg	Neg	Neg	Neg	Neg	Neg	neg			Neg	Neg					Neg	neg	Neg	Neg	Neg	Neg			Neg	Neg			Neg	Neg			Neg
2015	MDR Confirmed	Pulmonary	New	Standard	6kmlfxcsEtoz/18lfxcsEtoz	FB-DOT		CT1	Y	Y	2+	1+	N	N	Neg	N	N	N	N	N	Neg	Neg	Neg	neg			Neg	Neg	Neg	Neg	Neg	Neg	Neg	neg			Neg	Neg	Neg	Neg	Neg	Neg			Neg	Neg	Neg	Neg	Neg
2015	RIF Resistant	Pulmonary	New	Standard	STD with PAS	FB-DOT		CT1	Y	Y					Neg	Neg	Neg	Neg	Neg	Neg	Neg	Neg	Neg	neg	Neg	Neg			Neg	Neg	Neg	Neg			Neg	Neg	Neg	Neg
2015	RIF Monoresistant	Pulmonary	Relapse	Standard	6kmlfxcsEtoz/18lfxcsEtoz	FB-DOT		CT2			P	P	3+		1+	Neg	Neg	Neg	Neg	Neg	Neg	Neg	Neg	neg	Neg	Neg	Neg	Neg	Neg	Neg	Neg	Neg	Neg	neg	Neg	Neg	Neg	Neg			Neg	Neg	Neg	Neg	Neg	Neg	Neg	Neg	Neg
2015	RIF Monoresistant	Pulmonary	New	Standard	6kmlfxcsEtoz/18lfxcsEtoz	FB-DOT		CT1	Y	Y	N	3+			1+	1+	N	N			N	N
2015	Pan Sensitive	Pulmonary	New	Standard	6kmlfxcsEtoz/18lfxcsEtoz	FB-DOT		CT1	Y	Y	N	1+			Neg	Neg	Neg	Neg	Neg	Neg	N	N
2015	RIF Resistant	Pulmonary	F_CAT1	Standard	6kmlfxcsEtoz/18lfxcsEtoz	FB-DOT		CT1	Y	Y	N	N
2015	MDR Confirmed	Pulmonary	Relapse	Standard	6kmlfxcsEtoz/18lfxcsEtoz	FB-DOT		CT2			2+	2+	Neg	Neg	Neg	1+	N	N	Neg	1+	N	N	Neg	neg	Neg	Neg	Neg	Neg	Neg	Neg	Neg	Neg	Neg	neg	Neg	Neg	Neg	Neg			Neg	Neg	Neg	Neg			Neg	Neg
2015	MDR Confirmed	Pulmonary	Relapse	Standard	6kmlfxcsEtoz/18lfxcsEtoz	FB-DOT		CT1	Y	Y	2+	3+			2+	1+	Neg	Neg	N	N	P	N	Neg	neg	N	N	N	N	N
2015	MDR Confirmed	Pulmonary	RX after defualt	Standard	6KMLFXCSETOZ/14LFXCSETOZ	FB-DOT		CT1	Yes	Yes	Neg	Neg	Neg	Neg	Neg	Neg	Neg	Neg			Neg	Neg	Neg	neg	Neg	Neg	Neg	Neg	Neg	Neg	Neg
2015	RIF Resistant	Pulmonary	RX after defualt	Standard	6KMLFXCSETOZ/14LFXCSETOZ	FB-DOT	CB-DOT	CT2			neg	P			neg	neg	neg	neg			neg	neg	neg	neg			neg	neg	Neg	neg	neg												Neg	Neg			Neg	Neg	Neg
2015	RIF Resistant	Pulmonary	New	Standard	6kmlfxPASetoz18lfxPASetoZ	FB-DOT		CT1	Y	Y			N	N	N	N	N	N	Neg	Neg	Neg	Neg	Neg	neg	Neg	Neg	Neg	Neg	Neg	Neg	Neg	Neg	Neg	neg	Neg	Neg	Neg	Neg			Neg	Neg	Neg	Neg
2015	RIF Monoresistant	Pulmonary	F_CAT2	Individualized and STD	2Bdqmffxpa824zand 4kmflxcsEtoz/18flxcsEtoz	FB-DOT	CB-DOT	CT2			2+	2+	3+	C	neg	neg			neg	neg							Neg	Neg				Neg	Neg	neg	Neg	Neg	Neg	Neg	Neg	P	Neg	Neg	Neg	Neg	Neg	Neg			Neg
2015	MDR Confirmed	Pulmonary	New	Standard	6kmlfxlsetoz/18lfxcsetoz	FB-DOT		CT1	Y	Y	Neg	3+	Neg	1+	Neg	Neg	Neg	Neg	Neg	Neg	Neg	Neg	Neg	neg	Neg	Neg	Neg	Neg	Neg			Neg	Neg	neg	Neg	Neg	Neg	Neg			Neg	Neg	Neg	Neg
2015	RIF Monoresistant	Pulmonary	New	STD		FB-DOT		CT1	Yes		P	P
2015	MDR Confirmed	Pulmonary	New	Individualized and STD	2Bdqmflxcspas824z, 4kmlfxcsEtoz/18lfxcsEtoz	FB-DOT	CB-DOT	CT2			2+						neg	neg	neg	neg	Neg	Neg	neg	neg	neg	neg				Neg	Neg	Neg	Neg	neg	Neg	Neg	Neg	Neg	Neg	C	Neg	Neg	Neg	Neg
2015	MDR Confirmed	Pulmonary	F_CAT2	Standard	6kmlfxcsEtoz/18lfxcsEtoz	FB-DOT		CT1	Yes	Yes	N	3+	N	1+	N	N	Neg	Neg	2+	Neg	Neg	Neg	Neg	neg	Neg	Neg	Neg	Neg	Neg	Neg	Neg	Neg	Neg	neg	Neg	Neg	Neg				Neg	Neg	Neg	Neg
2015	MDR Confirmed	Pulmonary	F_CAT2	Individualized AND STD	2Bdqmfxpa824z, 4kmlfxcsEtoz/18lfxcsEtoz	FB-DOT	CB-DOT	CT2			1+						neg	C	neg	neg			neg	neg	neg	neg				Neg	Neg	Neg	Neg	neg	Neg	Neg	Neg	Neg	Neg		Neg	Neg			Neg	Neg	Neg	Neg
2015	RIF Monoresistant	Pulmonary	New	Standard	6kmlfxcsetoz/18lfxcsetoz	FB-DOT		CT1	Y	Y	Neg	2+	Neg	P	Neg	Neg	Neg	Neg	N	N	Neg	Neg	Neg	neg	Neg	Neg	Neg	Neg	Neg	Neg	Neg	Neg	Neg	neg	Neg	Neg	Neg	Neg	Neg				Neg	Neg	Neg	Neg	Neg	Neg
2015	RIF Resistant	Pulmonary	Relapse	Standard	6kmlfxcsetoz/18lfxcsetoz	FB-DOT		CT1	Y	Y	Neg	Neg	N	N	Neg	Neg	N	N	N	N	Neg	Neg	Neg	neg
2015	MDR Confirmed	Pulmonary	F_CAT2	Individualized and STD	2Bdqmfxpa824z/4kmlfxcsEtoz/18lfxcsEtoz	FB-DOT	CB-DOT	CT1	Y	Y	1+	1+					neg	neg			neg	neg	Neg	neg	Neg	Neg			Neg	Neg	Neg	Neg	Neg	neg	Neg	Neg			Neg	Neg	Neg	Neg			Neg	Neg
2015	RIF Monoresistant	Pulmonary	New	Standard	6kmlfxcsetoz18lfxcsetoz	FB-DOT		CT1	Y	Y	N	P	P	P	N	N	Neg	Neg	Neg	Neg	Neg	Neg	Neg	neg	Neg		Neg	Neg	Neg			Neg	Neg	neg	Neg	Neg	Neg	Neg			Neg	Neg	Neg				Neg	Neg	Neg
2015	RIF Monoresistant	Pulmonary	Relapse	Standard	6kmlfxcsetoz18lfxcsetoz	FB-DOT		CT1	Y	Y	2+	1+	2+	P					Neg	Neg	Neg	Neg	Neg	neg	Neg	Neg	Neg	Neg	Neg	Neg	Neg	Neg	Neg	neg	Neg	Neg	Neg	Neg	Neg	Neg			Neg	Neg	Neg	Neg
2015	RIF Resistant	Pulmonary	F_CAT1	STD	6KM,LFXCS,ETO & 18,LFX,CS,ETO,Z	FB-DOT		CT1	Y
2015	MDR Confirmed	Pulmonary	F_CAT2	STD	6KM,Lfx,Cs,Z,Eto & 18/lfx,cs,ETO,Z	FB-DOT		CT2			3+	3+	N		1+	N	1+	N			N	N			N				N			N							N	N	N	N	N	N
2015	RIF Resistant	Pulmonary	F_CAT2	STD	6KM,LFX,CS,Z,ETO & 18lfx,cs,ETO,Z	FB-DOT		CT2
2015	RIF Resistant	Pulmonary	F_CAT2	Standard	6kmlfxcsEtoz/18lfxcsEtoz	FB-DOT		CT2					P	neg	neg	neg					neg	neg	Neg	neg
2015	RIF Resistant	Pulmonary	Relapse	Standard		FB-DOT		CT1	Yes	Yes			3+		Neg	C					Neg	Neg	Neg	neg					Neg	Neg	Neg
2015	MDR Confirmed	Pulmonary	F_CAT1	STD		FB-DOT	CB-DOT	CT2			N	2+	N	1+	N	N			N	NN	N	N	N	neg	N	N	N	N	N	N	N	N	N	neg	N	N	N	N	N	N	N		N		N
2015	MDR Confirmed	Pulmonary	F_CAT2	Standard		FB-DOT		CT2			11afbs	3+	8afbs	1+	N	N			N	N			N	neg	N				N	N		N	N	neg	N		N	N	N	N	N	N	N	N			N	N
2015	RIF Resistant	Pulmonary	F_CAT2	Standard		FB-DOT		CT2			3+				N	N			N	N	N	N			N	N	N	N		N	N	N	N	neg	N	N	N	N	N	N	N	N	N	N	N	N			N
2015	RIF Resistant	Pulmonary	F_CAT2	Standard		FB-DOT		CT2			3+	C	1+	N			N	N	N	N			N	neg			N	N	N			N	N	neg	N	N	N		N		N	N	N	N	N	N	N
2015	RIF Resistant	Pulmonary	F_CAT2	Standard		FB-DOT		CT2			1+	1+	N	N			N	N			N	N	N	neg	N	N	N			N		N	N	neg	N	N	N	N	N	N	N	N
2015	RIF Resistant	Pulmonary	F_CAT2	Standard		FB-DOT		CT2			1+	C	N				N	N			N	N	N	neg			N	N	N	N	N	N	N	neg	N	N	N	N	N	N	N	C			N	N
2015	RIF Resistant	Pulmonary	F_CAT2	Standard		FB_DOT		CT1	Yes	Yes	2+	3+	N	1+			4AFBS	N	N	N
2015	RIF Resistant	Pulmonary	New	Standard		FB_DOT		CT1	Yes	Yes	P		N
2015	MDR Confirmed	Pulmonary	F_CAT2	Standard		FB_DOT		CT1	Yes	Yes	3+	2+	3+	N			1+	N			N	N
2015	RIF Monoresistant	Pulmonary	New	STD	6KM-LFX-ETO-Cs-Z/18 LFX-Eto-Cs-Z	FB-DOT	FB-DOT	CT2			N	9C	N	N	N	N			N	N	N	N	N	neg	N	N	N	N	N	N	C	N	N	neg	N	N	N	C	N	N	N	N	N	N	N	N	N	N	N
2015	RIF Monoresistant	Pulmonary	Relapse	Standard	6kmlfxcsetoz18lfxcsetoz	FB-DOT		CT2			17+	1+	P	2+	Neg	Neg	N	N	N	N	Neg	Neg	Neg	neg	Neg	Neg	Neg	Neg		Neg	Neg	Neg	Neg	neg	Neg	Neg	Neg	Neg			Neg	Neg	Neg	Neg	Neg	Neg			Neg
2015	MDR Confirmed	Pulmonary	Relapse	STD	6km,cs,eto,lfx,z/18cs,eto,lfx,z	FB-DOT	CB-DOT	CT1	Y	Y	3+	3+
2015	RIF Resistant	Pulmonary	New	STD		FB-DOT		CT1	Y	Y	P	N	ND	ND	REJECTED	REJECTED	N	N	N	N	N	N	N	neg	N	N	N	N	N	N	N	N	N	neg	N	N	N	N	N	N	N	N	N	N			N	PD	N
2015	MDR Confirmed	Pulmonary	F_CAT1	Standard	6kmlfxetopzcs	FB-DOT		CT2			2+	3+	N		1+	P	N	N			N	N	N	neg	N	N	N		N						N		N	N	N
2015	MDR Confirmed	Pulmonary	RX after defualt	STD	6Km+Lfx+Eto+Cs+Z/18Lfx+Eto+Cs+Z	FB-DOT		CT1	Y	Y	2+	3+	N	2+	2+	N	N	N	N	PD	N	N	N	neg	N	N	N	N	N	N	N	N	N	neg	N	N	N	N	N	N	N	N	N	N	N	N	N	PD	N
2015	MDR Confirmed	Pulmonary	F_CAT1	STD	6Km-Lfx-Cs-Eto-Z/18Lfx-Cs-Eto-Z	FB-DOT		CT2			1+	1+	N	1+	N	N		N	N	N	N	N	N	neg	N	N	N	C	N	N	N	N			N	N	N	N	N	C	N		N	N
2015	RIF Monoresistant	Pulmonary	F_CAT2	STD	6Km-Lfx-Cs-Eto-Z/18Lfx-Cs-Eto-Z	FB-DOT		CT2			1+	1+			N	N	N	N	N	N	N	N	N	neg	N	N	N	N	N	N	N	N	N	neg	N	N			N	N	N		N		P	N
2015	RIF Resistant	Pulmonary	RX after defualt	Standard	1	1		CT1	Y	Y			NS	N	ND	ND	NS				NS	N	NS	neg	NS	N	NS	N	NS	NS	N	NS	NS	neg			NS	N	NS	N	NS	N					NS	N
2015	RIF Resistant	Pulmonary	New	Standard	1	1		CT1	Yes	Y	NS	N							NS	N	NS	N			NS	N						NS			NS	C	NS	N	NS	N					NS	N			NS
2015	RIF Resistant	Pulmonary	F_CAT1	STD	6Km-Lfx-Cs-Eto-Z/18Lfx-Cs-Eto-Z	FB-DOT		CT1	Y	Y	N	N	N	N
2015	RIF Resistant	Pulmonary	F_CAT2	Standard	Standard	FB-DOT		CT2			3+	P
2015	MDR Confirmed	Pulmonary	F_CAT2	Standard		FB_DOT		CT2
2015	RIF Resistant	Pulmonary	F_CAT2	STD	6Km-Cs-Lfx-Eto-Z/18Lfx-Cs-Eto-Z	FB-DOT		CT2			N	N	N	N	N	N			N	N	N	N			N	N	N	N	N	N	N	N			N	N	N	N	N	N	N	N	N	N					N
2015	RIF Resistant	Pulmonary	New	Standard	Standard	1		CT1	Yes	Yes	NS	N	NS	N	NS	N	NS	C					NS	neg	NS		NS	C		NS	C
2015	MDR Confirmed	Pulmonary	F_CAT2	STD	6km-Lfx-Cs-Eto-Z/18Lfx-Cs-Eto-Z	FB-DOT		CT2			1+	2+	N	N	N	N	N		N	N	N	N	N	neg	N	N	N	N		N	N
2015	MDR Confirmed	Pulmonary	Relapse	Standard	Standard	1		CT1	Y	Y	2+	P	NS	N	NS	N	NS	N	NS	C	NS	N	NS	neg	ND	ND	NS	N	NS	NS	N
2015	RIF Monoresistant	Pulmonary	RX after defualt	Standard	1	1		CT1	Y	Y	2+	P	2+	P	1+	N	ND	ND	NS	ND	ND	ND	2+	Pos	1+	N	3+	N		1+	P				NS	P	NS	P					NS	P
2015	RIF Resistant	Pulmonary	F_CAT2	STD	STANDARD	FB-DOT		CT2			3+	N
2015	Pan Sensitive	Pulmonary	RX after defualt	STD	6Km-Lfx-Cs-Eto-Z/18Lfx-Cs-Eto-Z	FB-DOT		CT2			N	P	N	N	N	N
2015	MDR Confirmed	Pulmonary	New	STD	6Km-Lfx-Cs-Eto-Z/18Lfx-Cs-Eto-Cs-Z	FB-DOT		CT2			N	1+	N	N	N	N	N	N	N	N
2015	MDR Confirmed	Pulmonary	RX after defualt	Standard	1	1		CT1	Y	Y	2+	P	3+	P	NS	N	1+	N	ND		ND	ND	1+	neg	NS	N	1+	N	NS						NS	N	NS	N				N			NS	N	NS	N	NS
2015	RIF Monoresistant	Pulmonary	New	STD	6Km-Lfx-Cs-Eto-Z/18Lfx-Cs-Eto-Z	FB-DOT		CT2			N	1+					N	N	N	N	N	N	N	neg	N	N	N	N	N			N			N	N	N	N					N	N
2015	MDR Confirmed	Pulmonary	F_CAT2	STD	6Km-Lfx-Cs-Eto-Z/18Lfx-Cs-Eto-Z	FB-DOT	FB-DOT	CT2			3+	P	N	P	N	N	N	N	N	N	N	N	N	neg	N	N	N	N	N	N	N	ND	N	neg	N	N	N	N	N	N	N	N					N	N
2015	RIF Resistant	Pulmonary	New	Standard		FB-DOT	FB-DOT	CT2			1+		N	N	N	N	N	N	N	N	N	N	N	neg	N	N	N	N	N	N	N	N	N	neg			N	N					N	N	N	N			N
2015	RIF Monoresistant	Pulmonary	New	Standard		FB-DOT		CT1	Y	Y	3+		N	N	3+	1+	ND	ND	1+	N	4AFBs	N	ND		N	N				N	N	N							N	N	N	N
2015	RIF Resistant	Pulmonary	New	Standard		FB-DOT		CT2			N	1+	N	N	N				n	N	N		N		N	N	N	N	N	N	N	N	N	neg			N	N	N	N	N	N	N	N	N	N	N	N	N
2015	MDR Confirmed	Pulmonary	Relapse	Standard	1	1		CT2			3+	P	NS		NS	N	NS	C	NS	N	ND	ND	NS	neg	NS	N	NS	N	ND	NS	N	ND	NS	neg	NS	N			NS	N	NS	C					NS	N
[truncated: 11 more columns]

## Sheet: Dset2
YEAR	DIAGNOSTIC CATEGORY	TYPE OF TB	TYPE OF PATIENT	REGIMEN TYPE	LINE REGIMEN	MODEL OF TREATMENT AT INITIATION	MODEL OF TREATMENT AT FOLLOW UP	HIV STATUS	PATIENT ON CPT?	PATIENT ON ART?	BASELINE SMEAR RESULTS	BASELINE CULTURE RESULTS	MONTH 1 SMEAR RESULTS	MONTH 1 CULTURE RESULTS	MONTH 2 SMEAR RESULTS	MONTH 2 CULTURE RESULTS	MONTH 3 SMEAR RESULTS	MONTH 3 CULTURE RESULTS	MONTH 4 SMEAR RESULTS	MONTH 4 CULTURE RESULTS	MONTH 5 SMEAR RESULTS	MONTH 5 CULTURE RESULTS	MONTH 6 SMEAR RESULTS	MONTH 6 CULTURE RESULTS	MONTH 7 SMEAR RESULTS	MONTH 7 CULTURE RESULTS	MONTH 8 SMEAR RESULTS	MONTH 8 CULTURE RESULTS	MONTH 9 SMEAR RESULTS	MONTH 10 SMEAR RESULTS	MONTH 10 CULTURE RESULTS	MONTH 11 SMEAR RESULTS	MONTH 12 SMEAR RESULTS	MONTH 12 CULTURE RESULTS	MONTH 13 SMEAR RESULTS	MONTH 13 CULTURE RESULTS	MONTH 14 SMEAR RESULTS	MONTH 14 CULTURE RESULTS	MONTH 15 SMEAR RESULTS	MONTH 15 CULTURE RESULTS	MONTH 16 SMEAR RESULTS	MONTH 16 CULTURE RESULTS	MONTH 17 SMEAR RESULTS	MONTH 17 CULTURE RESULTS	MONTH 18 SMEAR	MONTH 18 CULTURE	MONTH 19 SMEAR	MONTH 19 CULTURE	MONTH 20 SMEAR
2013	MDR Confirmed	Pulmonary	F_CAT2	Standard		FB-DOT	FB-DOT	CT1	Yes	Yes	3+	P	2+	P	P	P	NS	P	NS	N	NS	N	NS	neg	NS	N	NS	C	NS	NS	N	NS	NS	neg	NS	N	NS	N	NS		N	N	N	N	N	N	N	N	N
2013	MDR Confirmed	Pulmonary	New	Standard		FB-DOT	FB-DOT	CT1	Yes	Yes	N	N	N	N	N	SC	N	N	N	N	N	N	N	neg	N	N	N	N	N	N	N	N	N	neg	N		N	N	ND		N	N	N	N	N	N	N	N	N
2014	RIF Resistant	Pulmonary	F_CAT2	Standard	6kmlfxcsEtoz/18lfxcsEtoz	FB-DOT	CB-DOT	CT1	Yes	Yes	N	2+							N	N				unknown	N	N			N	N	N		Neg	neg			Neg	Neg	Neg	Neg	Neg	Neg	Neg	Neg	Neg	Neg	Neg	Neg	Neg
2013	MDR Confirmed	Pulmonary	Relapse	Standard	6Km-Lfx-Cs-Eto-Z/18Lfx-Cs-Eto-Z	FB-DOT	FB-DOT	CT1	Yes	Yes	3+	P	2+	P	N	P	N		N	N	N	N	N	neg	N	N	N	N	N	N	N	N	N	neg	N	N	N	N	N	N	N	N	N	N	N	N	N	N	N
2013	MDR Confirmed	Pulmonary	F_CAT2	Standard	6Km-Lfx-Cs-Eto-Z/18Lfx-Cs-Eto-Z	FB-DOT	FB-DOT	CT2			2+	N	P	P	N	P	N	N	P	N	N	N	N	neg			N	N	N	N	N	N	N	neg	N	N	N	N	N	N	N	N	N	N	N	N	N	N
2013	RIF Resistant	Pulmonary	New	Standard	6kmlfxcsEtoz/18lfxcsEtoz	FB-DOT	CB-DOT	CT1	Yes	Yes	2+	1+			N	N	Neg	Neg	Neg	Neg			Neg	neg	N	N	Neg	Neg	Neg	Neg	Neg	Neg	N	neg	Neg	Neg	Neg	Neg	Neg	Neg	Neg	Neg
2014	MDR Confirmed	Pulmonary	F_CAT2	Standard		CB_DOT	FB_DOT	CT2			3+	P	2+	N	2+	N	NS	N	NS	N	N	N	N	neg	N	N							N	neg	N
2014	MDR Confirmed	Pulmonary	F_CAT1	Standard		FB_DOT	FB_DOT	CT1	Yes	Yes	2+	N	1+	N	NS	N	N	N	N	N			N	neg	N	N			N			N	N	neg	N	N	N	N	N	C			N	N	N	N	N		N
2014	MDR Confirmed	Pulmonary	F_CAT2	Standard	6Km-Lfx-Cs-Eto-Z/18Lfx-Cs-Eto-Z	FB_DOT	FB_DOT	CT1	Yes	Yes	2+	P	1+	P	P	N	N	N			N	N	N	neg	N	N			N	N	N			unknown			N	N	N	N	N	N	N	N	N		N	N	N
2013	MDR Confirmed	Pulmonary	New	Standard	6Km-Lfx-Cs-Eto-Z/18Lfx-cs-Eto-Z	FB_DOT	FB_DOT	CT2					N	N	N	N	N	N	N	N				unknown	N	N								unknown			N	N	N	N	N	N	N	N	N	N	N	N	N
2014	MDR Confirmed	Pulmonary	RX after defualt	Standard	6Km-Lfx-Cs-Eto-Z/18Lfx-Cs-Eto-Z	FB_DOT	FB_DOT	CT2			3+	N	3+	P			3+	N	N	N	N	N		unknown	N	N				N	N			unknown			P	N	N	N			N	N	N	N	N	N	N
2014	RIF Resistant	Pulmonary	F_CAT1	Standard		FB-DOT	FB-DOT	CT2			1+	P	N	N	N	N	N	N	N	N	N	N	N	neg			N	N	N	N		N	N	unknown	N	N	N	N			N	N	N	N	N	N			N
2014	RIF Resistant	Pulmonary	New	Standard		FB-DOT	FB-DOT	CT2			3+	P	N	P	P	N	P	N	N	N	N	N	N	neg	N	N			N	N	N	N	N	neg	N	N	N	N							N	N	N	N	N
2014	MDR Confirmed	Pulmonary	F_CAT2	Standard	6Km-Lfx-Eto-Cs-Eto-Z/18Lfx-Cs-Eto-Z	FB_DOT	FB_DOT	CT2			P	P	2+	P	N	N	N	N	N	N	N	N		unknown	N	N	N	N	N			N	N	neg	N	N	N	N	N	N	N	N	N	N	N		N	N	N
2013	MDR Confirmed	Pulmonary	Other	Standard	6Km-Lfx-Cs-Eto-Z/18Lfx-Cs-Eto-Z	FB-DOT	CB-DOT	CT1	Yes	Yes	1+	2+	N	N	N	N	N	N	N		P	N	N	neg	N	N	N	N	N	N	N	N	N	neg	N	N	N	N	N	N	N	N	N	N	N	N	N	N	N
2013	RIF Resistant	Pulmonary	F_CAT1	Standard	6Km-Lfx-Cs-Eto-Z/18Lfx-Cs-Eto-Z	FB_DOT	FB_DOT	CT2			2+	P	N	N	N	N	N	N			N	N	N	neg					N			N	N	neg	N	N	N	N	N	C	N	N	N	N	N	N	N	N	N
2013	MDR Confirmed	Pulmonary	New	Standard		FB_DOT	FB_DOT	CT2			3+	P			3+	N	1+	N	N		N		N	unknown										unknown
2013	MDR Confirmed	Pulmonary	F_CAT1	Standard	6Km-Lfx-HE-Z/12Lfx-HE-Z	FB_DOT	FB_DOT	CT2			2+	P	P	N	NS		NS	N			N	N	N	neg	N	N	N	N	N	N	N	N	N	unknown	N	N	N	C	N	N	N	N	N	N	N	N	N	N	N
2013	MDR Confirmed	Pulmonary	F_CAT2	Standard		FB_DOT	FB_DOT	CT1	Yes	Yes			P	N	N	N	N	N	N	N				unknown	N	N	N	N	N	N	N	N	N	neg	N	N	N	N	N		P	N	N		N	N	N	N	N
2014	RIF Resistant	Pulmonary	New	Standard	6Km-Lfx-Cs-Eto-Z/18Lfx-Cs-Eto-Z	FB_DOT	FB_DOT	CT1	Yes	Yes	1+	P	P	N	N	N	NS	N			N	N	N	neg					N			N	N	neg	N	N	N	N	N	N	N	N	N	N	N	N	N	N	N
2013	MDR Confirmed	Pulmonary	New	Standard	6Km-Lfx-Cs-Eto-Z/18Lfx-Cs-Eto-Z	FB-DOT	FB-DOT	CT2			N	N	P	P	N	N	N	N	N	N	N	N	N	unknown	N	N	N	N	N	N	N	N	N	neg	N	N	N	N	N	N	N	N			N	N	N	N	N
2014	RIF Resistant	Pulmonary	New	Standard	6Km-Lfx-Cs-Eto-Z/18Lfx-Cs-Eto-Z	FB_DOT	FB_DOT	CT1	Yes	Yes	1+	P	P	N			N	N	N	N	N	N		unknown	N	N	N	N		N	N	N	N	neg	N	N			N	N	N	N	N	N	N	N	N	N	N
2014	RIF Resistant	Pulmonary	F_CAT2	Standard	6Km-Lfx-Cs-Eto-Z/18Lfx-Cs-Eto-Z	FB-DOT	FB-DOT	CT2			N	N	N	N			N	N	N	N	N	N	N	neg	N	N	N	N		N	N	N	N	neg	N	N	N	N					N	N	N	N	N	N	N
2013	RIF Resistant	Pulmonary	F_CAT2	Standard	6Km-Lfx-Cs-Eto-Z/18Lfx-cs-Eto-Z	FB_DOT	FB_DOT	CT2			2+	P	P	N	N	N	N	N	N	N	N	N		neg	N	N		C	N	N	N	N	N	neg	N	N	N	N	N		N	N	N	N	N	N	N	N	N
2014	RIF Resistant	Pulmonary	New	Standard	6Km-Lfx-Cs-Eto-Z/18Lfx-Cs-Eto-Z	FB-DOT	FB-DOT	CT1	Yes	Yes			N	N	N	N	N	N			N		N	neg	N	N	N	N	N			N	N	neg	N	N	N	N	N	N	N	N			N	N	N
2014	MDR Confirmed	Pulmonary	RX after defualt	Standard	6Km-Lfx-Cs-Eto-Z/18Lfx-Cs-Eto-Z	FB_DOT	FB_DOT	CT2			2+	P	3+	N	N	N	N	N	NS	N	N	N		unknown	N	N	N	N	N	N	N	N	N	neg	N	N	N		N	N	N	N	N	N	N	N	N	N	N
2014	MDR Confirmed	Pulmonary	Relapse	Standard	6Km-Lfx-Eto-Cs-Z-18Lfx-Eto-Cs-Z		FB-DOT	CT1	Yes	Yes			N	1+	1+	1+	N	N						unknown										unknown
2013	MDR Confirmed	Pulmonary	F_CAT2	Standard	6km-Lfx-Cs-Eto-Z/18Lfx-Cs-Eto-Z	FB_DOT	FB_DOT	CT2			1+	P	N	N	N	N	N	N						unknown						N	N	N	N	neg			N	N	N	N			N	N	N		N	N
2013	MDR Confirmed	Pulmonary	F_CAT2	Standard	6KM/LEV/CS/ETO/PZ//18STD	FB-DOT	CB-DOT	CT1	Yes	Yes	P	1+	N	N					1+	P			N	neg			N	N	Neg	Neg	Neg	Neg	Neg	neg	Netg	Neg	Neg	Neg	Neg	Neg	Neg	Neg	Neg	Neg	Neg	Neg	Neg
2013	RIF Resistant	Pulmonary	F_CAT2	Standard	6Km-Lfx-Cs-Eto-Z/18Lfx-Cs-Eto-Z	FB_DOT	FB_DOT	CT1	Yes	Yes			N	N	N	N	N	N	N	N	N	N	N	neg			N	N	N	N	N	N	N	neg	N	N	N	N	N		N	N	N	N	N	N	N	N	N
2013	MDR Confirmed	Pulmonary	F_CAT2	Standard		FB-DOT	FB-DOT	CT1	Yes	Yes	2+	N			P	N	N	N	NS	N			NS	neg			NS	N	NS	NS	N	NS	NS	neg	NS	N	NS	N	NS	N	NS	N	NS	N	NS	N	NS	N	NS
2014	MDR Confirmed	Pulmonary	F_CAT2	Standard	6Km-Cs-Eto-Lfx-Z	FB_DOT	FB_DOT	CT2			1+	P	N	N	N	N			N	N				unknown						N	N	N	N	neg	N	N	N	N	N	N	N	N	N		N	N	N		N
2013	MDR Confirmed	Pulmonary	F_CAT1	Standard		FB-DOT	FB-DOT	CT2			3+	2+												unknown										unknown
2013	MDR Confirmed	Pulmonary	F_CAT2	Standard	6Km-Lfx-Cs-Eto-Z/18Lfx-Cs-Eto-Z	FB-DOT	FB-DOT	CT2			N	P	1+	P	P	N	N	N			N	N	N	neg	N	N	N	C	N	N	N	N	N	neg	N	N	N	N	N	N	N	N	N	N	N	N	N	N	N
2013	MDR Confirmed	Pulmonary	F_CAT2	Standard	6kmlfxcsEtoz/18lfxcsEtoz	FB-DOT	CB-DOT	CT1	Yes	Yes	2+	3+	1+	1+	1+	N	N	N	N	N	Neg	Neg	Neg	neg	3AFBs	Neg	10AFBs	Neg	Neg	Neg	Neg	Neg	Neg	neg	Neg	Neg	Neg	Neg	Neg	Neg	Neg	Neg
2014	MDR Confirmed	Pulmonary	RX after defualt	Standard	6Km-Lfx-Cs-Eto-Z/18Lfx-Cs-Eto-Z	FB_DOT	FB_DOT	CT2			1+	N	1+	N	1+	N								unknown										unknown
2013	MDR Confirmed	Pulmonary	F_CAT2	Standard	6Km-Lfx-Cs-Eto-Z/18Lfx-Cs-Eto-Z	FB_DOT	FB_DOT	CT1	Yes	Yes	3+				N	C	N	N	N	N				unknown					N			N		unknown	N	N			N	N	N		N	N	N	N	N	N	N
2013	MDR Confirmed	Pulmonary	F_CAT2	Standard	6kmlfxcsEtoz/18lfxcsEtoz	FB-DOT	CB-DOT	CT1	Yes	Yes	1+	1+			Neg	Neg	N	N	N	N	N	N	Neg	unknown	Neg	Neg	Neg	Neg	Neg	Neg	Neg	Neg	Neg	neg	Neg	Neg	Neg	Neg	Neg	Neg	Neg	Neg	Neg	Neg
2013	MDR Confirmed	Pulmonary	New	Standard	6Km-Lfx-Cs-Eto-Z/18Lfx-Cs-Eto-Z	FB_DOT	FB_DOT	CT1	Yes	Yes	3+	P	N	P	2+	P					N	N	N	neg	1+	N	N	N	N	N	N	N	N	neg	N		N	N	N		N	N	N	N			N	N	N
2014	RIF Resistant	Pulmonary	F_CAT2	Standard	6Km-Cs-Lfx-Eto-Z/18Lfx-Cs-Eto-Z	FB-DOT	FB-DOT	CT1	Yes	Yes	N	N	N	C	N	N	N	N	N	N	N	N	N	unknown	N	N	N	N	N	N	N	N	N	neg	N	N	N	N	N	N			N	N	N	N	N		N
2013	MDR Confirmed	Pulmonary	F_CAT1	Standard	6Km-Lfx-Cs-Eto-Z/18Lfx-Cs-Eto-Z	FB_DOT	FB_DOT	CT2			2+	P	N	N			N	N	N	N	N	N	N	neg	N	N	N	N	N	N	N	N	N	neg	N	N	N	N	N		N	N	N	N			N	N	N
2014	MDR Confirmed	Pulmonary	F_CAT2	Standard		FB-DOT	FB-DOT	CT1	Yes	Yes	N	N	N	N			N	N	N	N	N	N	N	unknown	N		N		N				N	unknown	N	N			N	N	N				N		N	N	N
2013	MDR Confirmed	Pulmonary	F_CAT1	Standard		FB-DOT	FB-DOT	CT2			2+	P	2+	P	N	N	N	N	N	N	N	N	N	unknown	N	N	N		N	N		N		unknown	N		N				N	N	N				N	N	N
2014	RIF Resistant	Pulmonary	RX after defualt	Standard		FB-DOT	FB-DOT	CT1	Yes	Yes	P	P	N	N										unknown										unknown
2013	MDR Confirmed	Pulmonary	F_CAT2	Standard	6kmlfxcsEtoz/18lfxcsEtoz	FB-DOT	CB-DOT	CT2			N	2+	P	1+	N	N			N	N	3+	Neg	Neg	neg	Neg	Neg	Neg	Neg	Neg	Neg	Neg	Neg	Neg	neg	Neg	Neg	Neg	Neg	Neg	Neg
2013	MDR Confirmed	Pulmonary	F_CAT1	Standard		FB-DOT	CB-DOT	CT2			8AFB	1+					N	N			N	N	N	neg	Neg	Neg	Neg	Neg	4+	4+	Neg	Neg	Neg	neg	Neg		Neg	Neg	Neg	Neg	Neg	Neg	Neg		Neg	Neg
2013	MDR Confirmed	Pulmonary	F_CAT2	Standard		FB_DOT	FB_DOT	CT1	Yes	Yes	N				N		N							unknown	N	N	N	N	N	N	N	N		unknown	N	N							N	N	N	N			N
2013	MDR Confirmed	Pulmonary	F_CAT1	Standard	6kmlfxcsEtoz/18lfxcsEtoz	FB_DOT	CB_DOT	CT2			N	1+					N	N			N	N	N	unknown	N		N	N		N	N		N	neg	N	N	N	N			Neg	Neg	Neg	Neg	Neg	Neg	Neg	Neg
2014	RIF Resistant	Pulmonary	F_CAT2	Standard		FB_DOT	CB_DOT	CT2			2+	P	2+	N	1+	N			NS	N	P	C	NS	neg	P	P	P	N	P	NS	P	P	1+	pos	NS	P	NS	P	NS		P	N	1+	P					P
2014	MDR Confirmed	Pulmonary	F_CAT1	Standard	6kmlfxcsEtoz/18lfxcsEtoz	FB-DOT	CB-DOT	CT1	Yes	Yes	3+	3+					N	N	N	N				unknown			ND	Neg	2+	Neg	Neg	Neg	Neg	neg	Neg	Neg	Neg	Neg	Neg	Neg	Neg	Neg
2013	RIF Monoresistant	Pulmonary	New	STD	STD	FB-DOT	FB-DOT	CT1	Yes	Yes	2+		P	1+	ND		N	N	N	N	ND	ND	N	neg	ND	ND	ND	ND	N	N	N	N		unknown	N
2013	MDR Confirmed	Pulmonary	F_CAT2	Standard	6Km-Lfx-Eto-Cs-Z/18Lfx-Cs-Eto-Z	FB_DOT	FB_DOT	CT2			NS	P	P	P	N	N	N	N	N	N	N	N	N	neg	N	N			N			N		unknown	P	N	N	N	N	N	N	N	N	N	N	N	N	N	N
2013	MDR Confirmed	Pulmonary	F_CAT2	Standard	6kmlfxcsEto/18lfxcsEtoz	FB-DOT	CB-DOT	CT1	Yes	Yes	N	1+	N	N	N	N		N	Neg	Neg	Neg	Neg	Neg	neg	Neg	Neg								unknown
2013	MDR Confirmed	Pulmonary	RX after defualt	Standard	6Km-Lfx-Cs-Eto-Z/18Lfx-Cs-Eto-Z	FB_DOT	FB_DOT	CT2			2+	P					N	N			N	N	N	neg	N	N	N	N		N	N	N	N	unknown	N	N	N	N	N	N	N	N			N	N	N	N	N
2014	MDR Confirmed	Pulmonary	F_CAT2	Standard		FB-DOT	FB-DOT	CT2			3+	P	N	N	N	N	N	N	N	N			N	unknown	N	N	N	N	N	N	N		N	neg							N	N	N						N
2013	MDR Confirmed	Pulmonary	F_CAT2	Standard	6kmlfxcsEtoz/18lfxcsEtoz	FB-DOT	CB-DOT	CT1	Yes	Yes					Neg	Neg	N	N	Neg	Neg	Neg	Neg	2+	neg	Neg	Neg	Neg	Neg	Neg	Neg	Neg	Neg	Neg	neg
2014	MDR Confirmed	Pulmonary	F_CAT1	Standard	6kmlfxcsEto/18lfxcsEtoz	FB-DOT	CB-DOT	CT1	Yes	Yes	N	N	Neg	Neg	N	N	Neg	Neg	Neg	Neg	Neg	Neg	Neg	neg	Neg	Neg	Neg	Neg	Neg	Neg	Neg	Neg	Neg	neg
2013	RIF Resistant	Pulmonary	New	Standard	6kmlfxcsEtoz/18lfxcsEtoz	FB-DOT	CB-DOT	CT2			1+	1+			N	N	Neg	Neg			N	N	Neg	neg	Neg	Neg	Neg	Neg	Neg	Neg	Neg	Neg	Neg	neg	Neg	Neg	Neg	Neg			Neg	Neg	Neg	Neg
2013	MDR Confirmed	Pulmonary	F_CAT2	Standard	6mlfxcsEtoz/18lfxcsEtoz	FB-DOT	CB-DOT	CT1	Yes	Yes			N	P	1+	P	P	N	N	N	N	N	Neg	neg	Neg	Neg	Neg	Neg	Neg	Neg	Neg	Neg		unknown	Neg		Neg	Neg	Neg	Neg	Neg	Neg	Neg	Neg
2014	MDR Confirmed	Pulmonary	F_CAT2	Standard		FB-DOT	FB-DOT	CT2					1+	P					P	N	NS	N	NS	neg	NS	N	NS	N	NS	NS	N	NS	NS	neg	NS	N	NS	N	NS	N	NS	N	NS	N	NS	N	NS	N	NS
2014	RIF Resistant	Pulmonary	New	Standard		FB_DOT	FB_DOT	CT2			2+	P									N	N	N	neg	N	N	N	N		N	N		N	neg					N	C			N	N	N	N	N	N	N
2013	RIF Resistant	Pulmonary	F_CAT1	Standard	6kmlfxcsEtoz/18lfxcsEtoz	FB-DOT	CB-DOT	CT2			N	2+	N	1+	N	N	N	N	Neg	Neg	Neg	Neg	Neg	neg	Neg	Neg	Neg	Neg	Neg			Neg		unknown	Neg	Neg	Neg	Neg
2014	RIF Resistant	Pulmonary	New	Standard	6kmlfxcsEtoz/18lfxcsEtoz	FB-DOT	CB-DOT	CT2			N	3+			N	N	Neg	Neg	Neg	Neg	Neg	neg	Neg	neg	Neg	Neg	Neg	Neg	Neg	Neg	Neg	Neg	Neg	neg	Neg	Neg	Neg	Neg
2014	MDR Confirmed	Pulmonary	F_CAT1	STD	6km lfx cs eto z/18Lfx,Z,Cs,Eto	FB-DOT	FB-DOT	CT2			3+	2+			N	N	1+	N	N	N	N	N	N	neg	N	N	N	N	N			N		unknown	N
2013	RIF Resistant	Pulmonary	F_CAT1	STD	3km,lfx,E,H/15Lfx,E,H	FB-DOT	FB-DOT	CT2			2+	3+	N	N	N	ND	N	ND	N	N	N	N	ND	unknown	N	N	N	N	N	N	N	N		unknown	N
2014	RIF Resistant	Extra Pulmonary	New	Standard		FB-DOT	FB-DOT	CT2			3+	3+			NS	1+	NS	N	NS	N	NS	N	NS	neg	NS	N	NS	N	NS	NS	N	NS	NS	neg	NS	N	NS	N	NS	N	P	N	NS	N	NS	N	NS	N	NS
2014	MDR Confirmed	Pulmonary	F_CAT2	Standard	6KmLfxCsEtoZ 18LfxCsEtoZ B6	FB-DOT	FB-DOT	CT1	Yes	Yes	N	P	N	N	N	N	N	N	N	N	N	N	N	neg	N	N	N	N	N	N	N	N	N	neg	N	N	N	N	N	N	N	N	N	N	N	N	N	N	N
2013	MDR Confirmed	Pulmonary	F_CAT2	Standard		FB-DOT	FB-DOT	CT1	Yes	Yes	3+	3+			2+	1+	1+	P	P	N	NS	N	NS	neg	P	N	NS	N	NS	NS	N	NS	NS	neg	NS	N	NS	N	NS	N	NS	N	NS	N	NS	N	NS	N	NS
2013	RIF Resistant	Pulmonary	F_CAT1	Standard	6kmlfxcsEtoz/18lfxcsEtoz	FB-DOT	CB-DOT	CT2			3+	3+	N	N	N	N	N	N	N	N	Neg	Neg	Neg	neg	Neg	Neg	Neg	Neg	Neg	Neg	Neg	Neg	Neg	neg	Neg	Neg	Neg	Neg	Neg	Neg	Neg	Neg
2014	MDR Confirmed	Pulmonary	F_CAT2	Standard	6(Km-Z-Cs-Eto-Lfx)+18(Z-Cs-Eto-Lfx)	FB-DOT	CB-DOT	CT1	Yes	Yes	3+	3+	N	N	N	N	N	N	N	N	N	N	N	neg	N	N	N	N	N			N	N	neg	N		N	N	N	N	N	N	N	N	N	N	N		N
2014	MDR Confirmed	Pulmonary	F_CAT2	Standard	6km-Cs-Z-Eto-Lfx+18Cs-Z-Eto-Lfx	FB-DOT	CB-DOT	CT1	Yes	Yes	2+	3+	1+	1+	P	N	1+	N	1+	N	N	N	5AFB/L	neg	N	N	N	N	N	1+	N	N	N	neg	N	N	N	N	N	N	N	N	N	N	N	N	N	N	N
2013	MDR Confirmed	Pulmonary	F_CAT2	STD	6km,Lfx, Cs Eto,Z/ 18Lfx,Eto,Z,Cs,	FB-DOT	FB-DOT	CT2			3+	N	ND		ND		ND	N	N	N		ND	N	neg	N	N			N					unknown	N		N				N
2014	MDR Confirmed	Pulmonary	RX after defualt	Standard		FB-DOT	FB-DOT	CT1	Yes	Yes	NS	N			NS	N	NS	N	NS	N	NS	C	NS	neg			NS	N	NS	NS	N	P	NS	neg	NS	N	NS		NS	N	NS	N	NS	C	NS	N	N		N
2014	RIF Monoresistant	Pulmonary	New	STD	Standard	FB-DOT	FB-DOT	CT2			3+	P	1+	P	P	N	ND		NS	N	ND		ND	unknown	N	N	ND	ND	ND	N	N	N	N	unknown	ND		N	ND	ND	ND	N	ND	N	N	N	N	ND	ND	N
2014	MDR Confirmed	Pulmonary	New	STD		FB-DOT	FB-DOT	CT1	Yes	Yes	3+	2+	ND	ND	ND	ND	ND		ND	ND	ND	ND	NS	neg	ND		ND		N	ND	ND	N	ND	unknown	ND	ND	N	N	N	N	N	N	ND	ND	ND	ND	N	N	N
2013	MDR Confirmed	Pulmonary	New	Standard	6KMCsLfxSEtoZ 18LfxCsEtoZ	FB-DOT	FB-DOT	CT1	Yes	Yes	N	N	ND	ND	N	N	N	N	N	N	N	N	N	neg	ND	ND	ND	ND	ND	N	N	ND	N	neg	N	N	N	N	N	N	ND	ND	N	N	N	N	N	N	N
2014	MDR Confirmed	Pulmonary	F_CAT2	Standard		FB-DOT	FB-DOT	CT2			NS	P	P	P	P	N	NS	N	NS	N	NS	N	NS	neg	NS	N	NS		NS	NS	N	NS	NS	neg	N	N	N	N	N		N	N	N	N	N	N	N	N	N
2014	RIF Resistant	Extra Pulmonary	New	Standard	6KmLfxCsEtoZ/18LfxCsEtoZ	FB-DOT	FB-DOT	CT2			2+	1+			neg	neg					neg	neg		unknown	neg	neg			neg	neg	neg			unknown	neg	neg											neg	neg	neg
2013	MDR Confirmed	Pulmonary	F_CAT2	Standard		FB_DOT	FB_DOT	CT2					NS	N	N	N	N	N						unknown										unknown
2014	MDR Confirmed	Pulmonary	F_CAT1	Standard	6kmlfxcsEtoz/18lfxcsEtoz	CB_DOT	CB-DOT	CT2			3+	1+	1+	2+	1+	1+	N	N	N	N	N	N	N	neg	Neg	Neg	Neg			Neg	Neg	Neg	Neg	neg	Neg	Neg	Neg	Neg	Neg	Neg	Neg	Neg	Neg	Neg
2014	MDR Confirmed	Pulmonary	F_CAT1	Standard	6KmLfxCsEtoZ18Lfx-Cs-Etoz	FB-DOT	FB-DOT	CT2			N	N	C	C	N	N			N	N	N	N	N	neg										unknown
2014	RIF Resistant	Pulmonary	F_CAT2	Standard	6kmlfxcsEtoz/18lfxcsEtoz	FB_DOT	FB_DOT	CT2						1+	Neg	Neg	Neg	Neg						unknown										unknown
2013	MDR Confirmed	Pulmonary	F_CAT1	Standard		FB-DOT	CB-DOT	CT1	Yes	Yes														unknown									Neg	neg
2013	MDR Confirmed	Pulmonary	F_CAT2	Standard		CB_DOT	CB_DOT	CT2							1+	N			1+	2+			3+	pos										unknown
2013	INH Mono resistant	Pulmonary	F_CAT2	Standard		CB_DOT	CB_DOT	CT2			3+	P	N	N	N	N	N	N	N	N				unknown								N		unknown			N	N			N	N	N	N	N	N	N	N	N
2013	MDR Confirmed	Pulmonary	F_CAT2	Standard	6KMLEVCSETO2/18LEVCSETOZ	CB_DOT	CB_DOT	CT2			1+	1+	N	N	N	N	N	N	N	N	N	N	N	neg	N	C	N					N	N	unknown	N	N	N	N	N	N	N	N	Neg	Neg	Neg	Neg	Neg	Neg	Neg
2013	RIF Resistant	Pulmonary	F_CAT2	Standard		CB_DOT	CB_DOT	CT2			1+	1+	1+	P	1+	N	1+	N	1+	N	N	N	N	neg	N	N	N	N	N	N	C	N	N	neg			N		N		N	N	N	N	P	N			N
2013	RIF Resistant	Pulmonary	F_CAT1	Standard	6KMLEVETOCSZ/18LEVETOCSZ	CB_DOT	CB_DOT	CT2			3+	P							N	N	N	N	N	neg	N	N						N	P	neg	N	C	N				N	N			N	N	N	N	N
2013	RIF Resistant	Pulmonary	F_CAT1	Standard		CB_DOT	CB_DOT	CT2			2+	N	P	P	P	N	P	N	N	N	N	N	N	neg	N	N	N	N	N	N	N	N	N	neg	N	N	N	N	N		N	N	N				N	N
2013	MDR Confirmed	Pulmonary	F_CAT1	Standard	6KMLEVCSETO2/18LEVCSETOZ	CB_DOT	CB_DOT	CT2			1+	P	N	N			N	N	N	N	N	N	N	neg	2+	N	N	N	N	N	N		N	unknown	N	N			N	N			N	N	N	N	N	N	N
2013	RIF Resistant	Pulmonary	F_CAT2	Standard		CB_DOT	CB_DOT	CT2			3+	P	2+	P	1+	P	1+	N	P	N	N	N	N	neg	N	N			N			N		unknown	N	N	N	N	N	N
2013	MDR Confirmed	Pulmonary	F_CAT2	Standard		CB_DOT	CB_DOT	CT2			3+	P	P	P			1+	P	P	N	P	N	N	neg	N	N	N	N				N	N	neg					N	N			N	N	N	N	N	N
2013	MDR Confirmed	Pulmonary	F_CAT1	Standard		CB_DOT	CB_DOT	CT2			3+	P	N	P	N	N	N	N	N	N	N	N	N	pos	N	N	N		N			N	N	neg	N	N	N	N	N	N			N	N	N	N
2013	MDR Confirmed	Pulmonary	F_CAT1	Standard		CB_DOT	CB_DOT	CT2			3+	P	1+	N	1+	N	P	N	N	N	P	N	N	neg	P	N	P	N	P			N	N	neg	N	N	N	N	N	N	N	N	N	N
2013	RIF Resistant	Pulmonary	F_CAT1	Standard		FB-DOT	FB-DOT	CT1	Yes	Yes	N	N	N	N										unknown										unknown
2014	RIF Resistant	Pulmonary	Relapse	Standard	6KMLEVCSETOZ/18LEVCSETOZ	CB_DOT	CB_DOT	CT2			3+	P	P	P	N	N	N	N	3+	N	N	N	N	neg	N	N	P	N	N	N	N	N	N	neg	N	N	N				N	N	N	N	N	N	N	N	N
2014	RIF Resistant	Pulmonary	New	Standard		CB_DOT	CB_DOT	CT2							N	N	1+	N	N	N	N	N		unknown	P	N	N	N	N			N	N	neg	N	N	N	C	N	N			N	N	N	N	N	N	N
2014	MDR Confirmed	Pulmonary	F_CAT2	Standard	6KMLEVCSETOZ/18CSLEVETOZ	CB_DOT	CB_DOT	CT2					N	N	N	N	N	N	N	N				unknown						N	N			unknown							N	N
2014	RIF Resistant	Pulmonary	F_CAT1	Standard	6KMLEVCSETOZ/18LEVCSETOZ	CB_DOT	CB_DOT	CT2					2+	3+	N	P								unknown	N	N	Neg	C	Neg			Neg	Neg	neg	Neg	Neg			Neg	Neg	Neg	Neg	Neg	Neg	Neg	Neg			Neg
2014	MDR Confirmed	Pulmonary	F_CAT1	Standard	6KMLEVCSETO2/18LEVCSETOZ	CB_DOT	CB_DOT	CT2			2+	P	1+	N	1+	N							1+	neg						N	N		N	neg			N	N	N	N	N	N			Neg	Neg	Neg	Neg	Neg
2014	MDR Confirmed	Pulmonary	F_CAT1	Standard	6KMLEVCSETOZ/18LEVCSETOZ	CB_DOT	CB_DOT	CT2			3+	P			1+	N	N	N	N	N	N	N	N	neg	N	N	N	N				N		unknown	N		N		N	N
2014	RIF Resistant	Pulmonary	F_CAT1	Standard		FB_DOT		CT2			N	P	N	P	P	N	P	N	N	N	N	N	N	neg	N	N	N	N		N	N	N	N	unknown	N						N	N	N	N			N	N	N
2014	RIF Resistant	Pulmonary	F_CAT1	Standard	6KMLEVCSETOZ/18LEVCSETOZ	FB_DOT	CB_DOT	CT2			NS	P	N	N	N	N	N	N	N	N	N	N	N	neg	N	N	N	N	N			N		unknown	N	N	N	N	N	N	N	N	N	N	N	N	N	N
2014	MDR Confirmed	Pulmonary	F_CAT1	Standard	6KMLEVCSETO2/18LEVCSETOZ	CB_DOT	CB_DOT	CT2					P	N							P	C	N	neg	N									unknown			N	N	N	N	N	N			P	N	N	N	N
2014	MDR Confirmed	Pulmonary	F_CAT1	Standard		CB_DOT	CB_DOT	CT2			1+	3+			N	N			1+	N	N	N	N	neg	P	N	1+	N	N			N	N	neg	N	N			N		N	N	N	N	N	N	N	N
2013	MDR Confirmed	Pulmonary	RX after defualt	Standard		CB_DOT	CB-DOT	CT1	Yes	Yes	3+	Neg	11AFBs	Neg	1+	N	P	N	N	N	N	N	N	neg	N	N			N	N	N	Neg	Neg	neg	Neg	Neg	4AFBs	Neg	Neg	Neg	Neg	Neg	Neg	Neg	Neg	Neg	Neg	Neg	Neg
2013	MDR Confirmed	Pulmonary	F_CAT2	Standard		1	FB-DOT	CT1	Yes	Yes	3+	P	1+	N										unknown										unknown
2013	MDR Confirmed	Pulmonary	F_CAT1	Standard		FB-DOT	FB-DOT	CT1	Yes	Yes	NS	N	NS	N	NS	C	NS		NS	N	NS	N	ND	unknown	NS	N	NS	N	NS	ND	ND	NS	NS	neg	NS	N	NS	N	NS	N	NS	N	NS	N	NS	N	ND	ND	NS
2013	MDR Confirmed	Pulmonary	F_CAT2	Standard		FB_DOT	FB_DOT	CT1	Yes	Yes														unknown										unknown
2013	MDR Confirmed	Pulmonary	F_CAT1	Standard		FB-DOT	FB-DOT	CT1	Yes	Yes	2+	P	1+	N	NS	N	NS	N	NS	N	NS	N	NS	neg	NS	N	NS	N	NS	NS	N	NS	NS	neg	P	N	NS	N	NS	N	NS	N	NS	N	NS	N	NS	N	NS
2013	RIF Resistant	Pulmonary	RX after defualt	Standard		FB-DOT	FB-DOT	CT2			NS	N	ND	ND	ND	ND	ND	ND	NS	N	NS	N	ND	unknown	NS	N	NS	N	NS	ND	ND	NS	NS	neg	ND	ND	NS	N	NS	N	NS	N
2013	MDR Confirmed	Pulmonary	F_CAT2	Standard		FB_DOT	FB_DOT	CT1	Yes	Yes	3+	3+												unknown										unknown
2013	MDR Confirmed	Pulmonary	Relapse	Standard	6Km-Lfx-Eto-Cs-Z-18Lfx-Eto-Cs-Z	FB-DOT	FB-DOT	CT1	Yes	Yes	2+	3+	3+	1+	P	1+	N	N	N	N	N	N	N	neg	N	N	N	N	N	N	N	N	N	neg	N	N	N	N	N	N	N	N	N	N	N	N	N
2013	MDR Confirmed	Pulmonary	F_CAT1	Standard		FB-DOT	FB-DOT	CT2					1+	P	NS	N	NS	N	NS	N	NS	N	NS	neg	ND		NS	N	NS	NS	N	NS	NS	neg	NS	N			NS	N	NS	N	NS	C	NS	N			NS
2013	RIF Resistant	Pulmonary	New	Standard		CB_DOT	CB_DOT	CT1	Yes	Yes	P	N	N	N	N	N	N	N			N	N	N	neg	N	N	N	N	N	N	N	N	N	neg	N	N	Neg	Neg	Neg	Neg	Neg	Neg	Neg	Neg	Neg	Neg	Neg	Neg	Neg
2013	MDR Confirmed	Pulmonary	New	Standard	6Km-Lfx-Cs-Eto-Z-18Lfx-Cs-Eto-Z	FB-DOT	FB-DOT	CT2					NS	N	NS		N	N	N	N	N	N	N	neg	N		N	N	N	N	N	N	N	neg	N	N	N	N	N	N	N	N	N	N	N	N	N	N	N
2013	MDR Confirmed	Pulmonary	F_CAT2	Standard	6KmLfxCsEtoZ/18LfxCsEtoZ	FB-DOT	FB-DOT	CT1	Yes	Yes	3+	3+	3+	P										unknown										unknown
2013	INH Mono resistant	Pulmonary	RX after defualt	Standard	6KmLfxCsEtoZ/18LfxCsEtoZ	FB_DOT	FB_DOT	CT2			2+	3+			1+	2+	N	N						unknown										unknown
2013	MDR Confirmed	Pulmonary	New	Standard	6Km-Lfx-Cs-Eto-Z/18Lfx-Cs-Eto-Z	FB_DOT	FB_DOT	CT1	Yes	Yes	3+	P	2+	P	3+	P			P	N	P	N	P	neg	N	N			N	N	N			unknown					N	N	N	N	N	N			N	N	N
2013	MDR Confirmed	Pulmonary	Relapse	Standard	6KMLEVCSETO2/18LEVCSETOZ	CB_DOT	CB_DOT	CT1	Yes	Yes	N	P	N	N	N	N	N	N	N	N	N	N	N	neg	Neg	C								unknown					Neg	Neg	Neg	Neg	Neg	Neg
2014	RIF Resistant	Pulmonary	F_CAT2	Standard	6cm-Lfx-eto-cs-z-18lfx-eto-cs-z	FB-DOT	FB-DOT	CT2			3+	3+	N	1+	2+	1+	1+	N	N	N	N	N	N	neg	N	N	N		N	N	N	N	N	neg	N	N	N	N	N	N	N	N	N	N	N	N	N	N	N
2014	MDR Confirmed	Pulmonary	F_CAT2	Standard	6km-Lfx-Eto-Cs-Z-18Lfx-Eto-Cs-Z	FB-DOT	FB-DOT	CT1	Yes	Yes	N	N	N	N	N	N	N	N	N	N	N	N	N	neg	N	N	N		N	N	N	N	N	neg	N	N	N	N	N	N	N	N	N	N	N	N	N
2014	RIF Resistant	Pulmonary	New	Standard	6CM-LFX-ETO-CS-PZ/18LFX-ETO-CS-PZ	FB_DOT	FB_DOT	CT1	Yes	Yes	P	N			N	P	N	N			N	N		unknown			N	N		N	N	N	N	neg					N	N	N	N	N	N	N	N	Neg	Neg	Neg
2014	MDR Confirmed	Pulmonary	Relapse	Standard	6KMLEVCSETOZ/18LEVCSETOZ	CB_DOT	CB_DOT	CT1	Yes	Yes	3+	P	3+	P			P	N	1+	N	1+	P	P	neg	N	N	N	N	P	P	N	P	N	neg	N		N	C	N	N	N	N	N	N	N	N	N	C	N
2014	MDR Confirmed	Pulmonary	Relapse	Standard	6KMLEVCSETOZ/18LEVCSETOZ	CB_DOT	CB_DOT	CT1	Yes	Yes	3+	P	3+	P			P	N	1+	N	1+	P	P	neg	N	N	N	N	P	P	N	P	N	neg	N		N	C	N	N	N	N	N	N	N	N	N	C	N
2014	MDR Confirmed	Pulmonary	F_CAT2	Standard		CB_DOT	CB_DOT	CT1	Yes	Yes	2+	2+			N	N	N	N	N	N	N	N	N	neg	N	N	N	N				N		unknown
2014	INH Mono resistant	Pulmonary	F_CAT2	Standard	6KMLEVCSETOZ/18LEVCSETOZ	CB_DOT	CB_DOT	CT1	Yes	Yes			Neg	Neg	Neg	Neg	Neg	Neg	Neg	Neg	N	N	Neg	neg	N	N	Neg	Neg		Neg	Neg	Neg		unknown	Neg	Neg	Neg	Neg	Neg	Neg			Neg	Neg			Neg	Neg	Neg
2014	RIF Resistant	Pulmonary	F_CAT2	Standard	6KMLEVCSETO2/18LEVCSE702	CB_DOT	CB_DOT	CT1	Yes	Yes	3+	2+	1+	P	2+	P			2+	N	P	N	N	neg			N	N	1+	N	C		N	neg	N	C	N	N	N	N			N	N	N	N
2014	RIF Resistant	Pulmonary	F_CAT1	Standard		CB_DOT	CB_DOT	CT1	Yes	Yes					N	N	N	N	N	N				unknown										unknown
2014	MDR Confirmed	Pulmonary	F_CAT1	Standard	6KMLEVCSETO2/18LEVCSETOZ	CB_DOT	CB_DOT	CT1	Yes	Yes	1+	P	N	N	P	N	N	N	N	N	N	C	N	neg			N	P	N	N	N	N	N	neg	N	N			N	N	N	N
2014	MDR Confirmed	Pulmonary	F_CAT1	Standard		CB_DOT	CB_DOT	CT1	Yes	Yes	N	P	N	N	N	N	N	N	N	N	N	N	N	neg	N	N	N	N	N	N			N	neg	N	N					N	N	N	N	N	N	N	N	N
2014	MDR Confirmed	Pulmonary	Relapse	Standard	6km-Lfx-Cs-Eto-Z-18Lfx-Cs-Eto-Z	FB-DOT	FB-DOT	CT2			3+	C	2+	P							N	N	N	neg	N	N	N	N	3+	N	N	N	N	neg	N	N	N	N	N	N	N	N	N	N	N	N	N	N	N
2014	MDR Confirmed	Pulmonary	F_CAT2	Standard	6KMLEVCSETOZ/18LEVCSETOZ	CB_DOT	CB_DOT	CT1	Yes	Yes	3+		Neg	Neg	Neg	Neg	Neg	Neg	Neg	Neg	Neg	Neg	Neg	neg	Neg	Neg	Neg	Neg	Neg	Neg	Neg	Neg	N	neg	Neg	Neg	Neg	Neg	Neg	Neg	Neg	Neg			Neg	Neg
2014	RIF Monoresistant	Pulmonary	F_CAT2	Standard		FB-DOT	FB-DOT	CT1	Yes	Yes														unknown										unknown
2014	RIF Resistant	Pulmonary	New	Standard	6Km-Lfx-Cs-Z-18Lfx-Eto-Cs-Z	FB-DOT	FB-DOT	CT1	Yes	Yes	3+	3+	N	1+	N	N	N	1+	N	N	N	N	1+	neg			N	N	N	N	N	N	N	neg	N	N	N	N	N	N	N	N	N	N	N	N	N	N	N
2014	RIF Resistant	Pulmonary	New	Standard	6Km-Lfx-Cs-Eto-Z/18Lfx-Cs-Eto-Z		FB-DOT	CT1	Yes	Yes			N	N	N	N	N	N	N	N	N	N	N	neg	N	N	N	N	N	P	N	N	N	neg	N	N			N	N	N	N	N	N	N	C	N	N	N
2014	RIF Resistant	Pulmonary	New	Standard	6kmlfxcsEtoz/18lfxcsEtoz	CB_DOT	CB-DOT	CT1	Yes	Yes			N	N			P	N	N	N	Neg	Neg	N	neg	N	N	N	N	Neg	Neg	Neg	Neg	Neg	neg	Neg	Neg	Neg		Neg	Neg	Neg	Neg	Neg	Neg	Neg	Neg	Neg	Neg
2014	RIF Resistant	Pulmonary	New	Standard		CB_DOT	CB_DOT	CT1	Yes	Yes	Neg	Neg	Neg	Neg	N	N	N	N	N	Neg	N	N	N	neg	N	N	N	N	N	N	N	N	N	neg	Neg	Neg	Neg	Neg	Neg	NeeeNeg	N	N	Neg		Neg	Neg	Neg	Neg	Neg
2014	MDR Confirmed	Pulmonary	RX after defualt	Standard	6KMLFXCSZEYO/18LFXCSETOZ	FB-DOT	FB-DOT	CT1	Yes	Yes	P	N	N	N	ND	ND	N	N	N	ND	N	N	N	unknown	N	N	N	N	N	N	N	N	N	unknown	N	N	N	ND	N	N	ND	ND	N	N	ND	ND	N	N	N
2014	RIF Monoresistant	Pulmonary	New	Standard		FB-DOT	FB-DOT	CT2			2+	P	P	P	1+	N	NS	N	NS	N	NS	N	NS	neg	NS		NS	N	NS	NS	N	NS	NS	neg	NS		N	N	N	N	N	N	N	N	N	N	N	N	N
2014	MDR Confirmed	Pulmonary	New	Standard	6Km-Lfx_Cs-Eto-z-18Lfx-Cs-eto-Z	FB-DOT	FB-DOT	CT2					NS	N	N	N							N	unknown			N	N	N	N		N	3+	neg	N	N	N	N	N		N	N	N	N	N	N	N	N	N
2014	MDR Confirmed	Pulmonary	New	Standard		FB-DOT	FB-DOT	CT1	Yes	Yes	2+	P	N	1+	N	N	N	N	N	N	N	N	N	neg	N	N	N	N	N	N	N	N	N	neg	N	N	N	N	N		N		N		N	N	N	N	N
2014	MDR Confirmed	Pulmonary	F_CAT1	Standard	6KmLfxCsEtoZ/18LfxCsEtoZ	FB-DOT	FB-DOT	CT2			neg	3+			3+	neg			neg	neg			neg	neg	neg	neg	neg	neg	neg	neg	neg	neg		unknown	neg	neg									neg	neg			neg
2014	RIF Resistant	Pulmonary	F_CAT2	Standard		FB_DOT	FB_DOT	CT1	Yes	Yes					P	N	P	N	N				N	unknown					N	N	N	N	N	unknown	N	N			N	N			N	N					N
2013	MDR Confirmed	Pulmonary	F_CAT1	STD	6km,lfx,z,eto,cs/18lfx,,z,cs,eto	FB-DOT	FB-DOT	CT2			ND		ND		1+	C			N	N	ND	ND		unknown	N	N	N	N	N	ND	ND	N	ND	unknown	N	ND	ND	ND	N	ND
2013	MDR Confirmed	Pulmonary	F_CAT2	STD	standard regimen	FB-DOT	FB-DOT	CT2			3+	ND	ND	ND	N	N			N	N			N	neg	N	N	ND	ND	N			N		unknown	N	ND	N
2013	MDR Confirmed	Pulmonary	Relapse	STD		FB-DOT	FB-DOT	CT2			3+	P	ND		P	N	P	N	P	N	N	N	N	neg	N	N	ND		ND	N	N	N	ND	unknown	N	N	ND	ND	ND	ND	N	N	ND	ND	N	ND	ND	ND	N
2013	RIF Resistant	Pulmonary	New	STD		FB-DOT	FB-DOT	CT2			3+	P	ND	ND	ND	ND	1+	N	NS	N	ND	ND	NS	neg	N	N	N	N	N	N	N	N	N	neg	N	N	N	N	N	N	N	N	ND	ND	N	N	N	N	ND
2014	MDR Confirmed	Pulmonary	F_CAT2	Individualised	6KMLFXEHZ/18LFXCS ETO	FB-DOT	CB-DOT	CT2			2+	1+	2+	1+	N	N	ND	ND	N	N	N	N	N	neg	N	N	N	N	N	N	N	N	N	neg	ND	ND	N	N	N	N	N	N	N	N	N	N	N	N	N
2014	MDR Confirmed	Pulmonary	F_CAT2	Standard		FB-DOT	FB-DOT	CT2			3+	P	N		N	N	N				N	N	N	neg					N	N		N		unknown	N		N		N
2014	RIF Resistant	Pulmonary	Relapse	STD		FB-DOT	FB-DOT	CT1	Yes	Yes	3+	P	1+	P	1+	P	NS	N	N	N	N	N	N	neg	N	N	N	C	N	N		N	N	neg	N	N	ND		N	N	N	N	ND		1+	N	ND		N
2014	MDR Confirmed	Pulmonary	Relapse	Standard		FB-DOT	FB-DOT	CT1	Yes	Yes	NS	N	N	N	NS	N	NS	N	NS	N	NS	N	NS	neg	NS	N	NS	N	NS	NS	N	NS	NS	neg	NS	N	NS		NS	N	NS	N	NS	N	NS	N	N	N	N
2013	MDR Confirmed	Pulmonary	New	Standard		CB_DOT	CB_DOT	CT1	Yes	Yes			P	N	P	N	N	N			N	N	N	neg			N	N	N	N	N	N	N	neg	N	N	Neg	Neg	Neg	Neg	Neg	Neg							Neg
2013	RIF Resistant	Pulmonary	New	Standard	6kmlfxcsEtoz/18lfxcsEtoz	CB_DOT	CB-DOT	CT1	Yes	Yes	P	1+							N	N	N	N	N	neg	N	N	N	N	N	Neg	Neg	Neg	2+	neg	Neg	Neg	Neg	Neg	Neg	Neg	Neg	Neg	Neg	Neg	Neg	Neg	Neg	Neg	Neg
2013	MDR Confirmed	Pulmonary	F_CAT1	individualised		FB-DOT	CB-DOT	CT2			3+	3+			2+	2+			1+	P	1+	3+		unknown										unknown
2013	MDR Confirmed	Pulmonary	F_CAT1	Standard		FB-DOT		CT2																unknown										unknown
2013	MDR Confirmed	Pulmonary	F_CAT1	Standard	6kmlfxcsEtoz/18lfxcsEtoz	CB_DOT	CB-DOT	CT2			N	N	N	N							Neg	Neg	Neg	unknown			Neg	Neg	Neg	Neg	Neg			unknown	Neg	Neg
2013	MDR Confirmed	Pulmonary	F_CAT2	Standard	on PAS in place of Eto	FB-DOT		CT2			N	2+	Neg	P	P	P	Neg	Neg	Neg	Neg	P	Neg	Neg	neg	Neg	Neg	Neg	Neg	Neg	Neg	Neg	N	Neg	neg	Neg	Neg
2013	MDR Confirmed	Pulmonary	F_CAT1	Standard	6kmlfxcsetoz/18lfxcsetoz	FB-DOT		CT2			2+	3+	Neg	Neg	10AFBs	Neg	Neg	Neg	Neg	Neg	Neg	Neg	Neg	neg	Neg	Neg	Neg	Neg	Neg	Neg	Neg	Neg	Neg	neg	Neg	Neg	Neg	Neg	Neg	Neg	Neg	Neg	Neg	Neg	Neg	Neg	Neg	Neg
2013	MDR Confirmed	Pulmonary	F_CAT1	Standard		FB-DOT		CT2			3+	3+	N	2+	Neg	Neg	N	Neg	3+	N	N	N	N	neg	Neg	Neg	Neg	Neg	Neg	Neg	Neg	Neg	Neg	neg	Neg	Neg
2013	MDR Confirmed	Pulmonary	F_CAT1	Standard	6kmlfxcsEto/18lfxcsEtoz	FB-DOT		CT2					N	P	N	N	N	N	Neg	Neg	Neg	Neg	Neg	neg	Neg	Neg	Neg	Neg	Neg	Neg	Neg	Neg	Neg	neg	Neg	Neg	Neg	Neg
2013	MDR Confirmed	Pulmonary	F_CAT2	Standard	6kmlfxcsEto/18lfxcsEtoz	FB-DOT		CT2			N	2+	1+	1+			N	N			Neg	Neg	Neg	neg	Neg	Neg	Neg	Neg	Neg	N	N			unknown
2013	MDR Confirmed	Pulmonary	F_CAT1	Standard	6kmlfxcsEtoz/18lfxcsEtoz	FB-DOT		CT2			Neg	Neg	Neg	Neg	Neg	Neg	Neg	Neg	Neg	Neg	Neg	Neg	Neg	neg	Neg	Neg	Neg	Neg	Neg	Neg	Neg	Neg	Neg	neg	Neg	Neg	Neg	Neg			Neg	Neg	Neg	Neg	Neg	Neg	Neg	Neg
2013	MDR Confirmed	Pulmonary	RX after defualt	Standard	6CM-LFX-ETO-CS-PZ/18LFX-ETO-CS-PZ	FB-DOT	CB-DOT	CT2			3+	2+					P	N						unknown										unknown
2013	RIF Resistant	Pulmonary	F_CAT1	Standard	6kmlfxcsEtoz/18lfxcsEtoz	FB-DOT	CB-DOT	CT2			3+	3+			N	N	N	N	N	N	Neg	Neg	2+	neg	Neg	Neg	Neg	Neg	Neg	Neg	Neg	Neg	Neg	neg	Neg	Neg	Neg	Neg	Neg	Neg
2013	MDR Confirmed	Pulmonary	F_CAT2	Standard		CB_DOT	CB_DOT	CT2			2+	P	N	1+	N	1+			N	N	N	N	N	neg	N	N	N	N	N	N	N	N	Neg	neg	Neg	Neg	Neg	Neg	Neg	Neg	Neg	Neg	Neg	Neg	Neg	Neg	Neg	Neg	Neg
2013	MDR Confirmed	Pulmonary	F_CAT2	Standard	6Km-Lfx-Cs-Etoz-18Lfx-Cs-Eto-Z	FB-DOT		CT1	Yes	Yes			P	P	N	P	N	N	N	N	N	N	N	neg	N	N	N	N	N	N	N	N	N	neg	N	N	REJECTED	REJECTED	N	N	N	N	N	N	N	N	N	PENDING
2013	Polyresistant	Pulmonary	F_CAT2	Standard	6Km-Lfx_Cs-Eto-Z-18Lfx-Cs-Eto-Z	FB-DOT		CT2			N	3+	P		N	N	N	N	N	N	N	N	N	neg	N	N	N	N	N	N	N	N	N	neg	N	N	N	C	N	N	N	N	N	C	N	N	N	N	N
2013	MDR Confirmed	Extra Pulmonary	New	Standard		FB-DOT		CT2			1+	1+					N	N			Neg	Neg	Neg	neg	N	N						Neg		unknown	Neg	Neg	Neg	Neg
2013	MDR Confirmed	Pulmonary	F_CAT2	Standard	6CmLfxCsEtoZ/18LfxCsEtoZ	FB-DOT	FB-DOT	CT2																unknown										unknown
2013	MDR Confirmed	Pulmonary	F_CAT2	Standard	6kmlfxcsEtoz/18lfxcsEtoz	FB-DOT		CT2			N	N	N	N			N	N			Neg	Neg	Neg	neg								N	Neg	neg
2014	RIF Resistant	Pulmonary	Relapse	Standard		FB-DOT	FB-DOT	CT2					N	N					N	N				unknown			N	N						unknown
2014	RIF Monoresistant	Pulmonary	New	Standard	6kmlfxCsEtoZ18LfxCsEtoZ	FB-DOT	FB-DOT	CT1	Yes	Yes	2+	P	N	N	N	N	N	N	C	C	N	N	N	unknown	N	N	ND	ND	N	N	N	N	N	neg	N	N	N	N	N	N	N	N	N	N	N	N	N	N	N
2014	MDR Confirmed	Pulmonary	F_CAT1	Standard	6kmlfxcsEtoz/18lfxcsEtoz	FB-DOT		CT2			3+	3+	N	N	N	N			Neg	Neg	Neg	Neg	Neg	neg	Nge	Neg	Neg	Neg	Neg	Neg	Neg	Neg	Neg	neg	Neg	Neg	Neg	Neg	Neg	Neg
2014	MDR Confirmed	Pulmonary	F_CAT2	Standard	6kmlfxcsEtoz/18lfxcsEtoz	FB-DOT		CT2			P	P	P	P			N	N			Neg	Neg	Neg	neg	Neg	Neg	Neg	Neg	Neg	Neg	Neg	Neg	N	neg	Neg	Neg
2014	RIF Resistant	Pulmonary	F_CAT1	Standard	6km-Lfx-Cs-Eto-Z-18Lfx-Cs--Eto-Z	FB-DOT		CT2			2+	2+	ND	ND	ND	ND	P	N	N	N	N	N	N	neg	N	N	N	N	N	N	N	N	N	neg	N		REJECTED	REJECTED	N	N	N	N	N	C	N	N	N	N	N
2014	MDR Confirmed	Pulmonary	F_CAT1	Standard	6kmlfxcsEtoz/18lfxcsEtoz	FB-DOT		CT2			2+		N	N	Neg	Neg	Neg	Neg	N	N	N	Neg	Neg	neg	Neg	Neg	Neg	Neg	Neg	Neg	Neg	Neg	Neg	neg	Neg	Neg	Neg	Neg	Neg	Neg	Neg	Neg	Neg	Neg
2014	MDR Confirmed	Pulmonary	New	Standard		CB_DOT	CB-DOT	CT2			2+	N			N	N	N	N	N	N	N	N	N	neg	N	N	N	N	Neg	Neg	Neg	Neg	Neg	neg	Neg	Neg	Neg	Neg	Neg	Neg	Neg	Neg	Neg	Neg	Neg	Neg	Neg	Neg	Neg
2014	MDR Confirmed	Pulmonary	F_CAT1	Individualised	3KmLfxEHZ/18LfxEHZ	CB_DOT	CB-DOT	CT2			1+	1+	N	N					N	N	Neg	Neg		unknown			Neg	Neg	Neg	Neg	N			unknown
2014	MDR Confirmed	Pulmonary	F_CAT1	Standard	6kmlfxcsEtoz/18lfxcsEtoz	FB-DOT		CT2			1+	P	1+	P	P	N					Neg	Neg	1+	neg	Neg	Neg	Neg	Neg	Neg	Neg	Neg	Neg	Neg	neg	Neg	Neg
2014	MDR Confirmed	Pulmonary	New	Standard	6KMLEVCSETO2/18LEVCSETOZ	FB_DOT	CB_DOT	CT2					N	N	N	N	N	N						unknown										unknown	N	N	N	N	N	N	N	N	N	N
2014	RIF Resistant	Extra Pulmonary	New	Standard		CB_DOT	CB_DOT	CT2																unknown										unknown
2014	Polyresistant	Pulmonary	New	Standard		CB_DOT		CT2			N	P												unknown										unknown
2013	MDR Confirmed	Pulmonary	RX after defualt	Standard	6KM-LFX-ETO-CS-Z-18LFX-ETO-CS-Z	CB-DOT		CT2			3+	3+					3+	N	N	N	N	N	N	neg	N	N	N	N	N	N	N	N	N	neg							N	N	N	N	N	N	N		N
2013	MDR Confirmed	Pulmonary	F_CAT1	Standard	6KM-LFX-ETO-CS-Z-18LFX-ETO-CS-Z	CB-DOT		CT2																unknown										neg									N	N
2013	RIF Resistant	Pulmonary	RX after defualt	Standard	6km-Lfx-CsEto-Z-18Lfx-Cs-Eto-Z	FB-DOT		CT2					P	N			N	N	N	N	N	N		unknown	N	N						N		unknown	N								N				N		N
2013	MDR Confirmed	Extra Pulmonary	New	Standard		FB-DOT		CT1	Yes	Yes														unknown										unknown
2013	RIF Resistant	Pulmonary	F_CAT1	Standard		FB-DOT		CT1	Yes	Yes														unknown										unknown
2013	MDR Confirmed	Pulmonary	F_CAT2	Standard		FB_DOT	CB_DOT	CT2			2+	P			N	N	N	N	N	P	N	C	N	unknown			N	N	N	N	N			unknown	N	N	N	N	N	N					N	N			N
2013	MDR Confirmed	Pulmonary	F_CAT2	Standard		FB_DOT	CB_DOT	CT2			3+	P			N	N	N	N	N	N	N	N		unknown	N	N	N	N				N	N	neg	N	N			N	N	N	N	N	N			N	N
2013	RIF Resistant	Extra Pulmonary	F_CAT2	Standard		FB_DOT	CB_DOT	CT2			2+	P	Neg	Neg	Neg	Neg	Neg	Neg	Neg	Neg	Neg	Neg		unknown	Neg	Neg	Neg	Neg	Neg	Neg	Neg	Neg	Neg	neg	Neg	Neg	Neg	Neg	Neg	Neg	ND	ND	Neg	Neg	2AFBs	Neg	Neg	Neg	Neg
2013	MDR Confirmed	Pulmonary	New	Standard		CB_DOT		CT2			2+	P	P	P	1+	N	N	N			N	N	N	neg	N	N			N	N	N	N		unknown	N	N	N	N	N	N	N	N	N	N
2013	MDR Confirmed	Pulmonary	F_CAT1	Standard	6kmlfxcsEtoz/18lfxcsEtoz	CB_DOT	CB_DOT	CT2																unknown										unknown							N	N			N	N
2013	MDR Confirmed	Pulmonary	F_CAT2	Standard		FB-DOT		CT1	Yes	Yes														unknown										unknown
2013	RIF Resistant	Pulmonary	F_CAT2	Standard		FB-DOT		CT1	Yes	Yes	P	N	N	N					N	N	N	N		unknown										unknown
2013	MDR Confirmed	Pulmonary	F_CAT2	Standard	6KMLEVCSETO2/18LEVCSETOZ	FB_DOT	CB_DOT	CT2					2+	1+	1+	N	N	N	N	N	N	P	N	neg	N	N	N	N	P	N	N	N		unknown	N	N	N	N	N	N	N	N	N	N					Neg
2013	MDR Confirmed	Pulmonary	F_CAT2	Standard		FB_DOT		CT2					1+	P			1+	N			NS	N		unknown						NS	C			unknown					NS	N	NS	N	NS	N	NS	N
2013	RIF Monoresistant	Pulmonary	F_CAT1	Standard		CB_DOT	CB_DOT	CT2			P	P	N	N	N	N			N	N	N	N	N	neg	N	N	N	N	N	N	N	N	N	neg	N		N	N	N	N	N	N	N	N	N	N	N	N
2013	MDR Confirmed	Pulmonary	F_CAT2	Standard		FB-DOT		CT1	Yes	Yes			N	N	N	N								unknown										unknown
2013	MDR Confirmed	Pulmonary	F_CAT2	Standard	6kmlfxcsEtoz/18lfxcsEtoz	FB-DOT		CT1	Yes	Yes	N	N			Neg	Neg	N	N	N	N	N	N	N	neg	Neg	Neg				Neg	Neg	Neg	Neg	neg	Neg	Neg	Neg	Neg	Neg	Neg	Neg	Neg	Neg	Neg
2013	MDR Confirmed	Pulmonary	F_CAT2	Standard	on PAS in place of Eto	FB-DOT		CT1	Yes	Yes	N	N	N	N	N	N	Neg	Neg	Neg	Neg	Neg	Neg	Neg	neg	Neg	Neg								unknown
2013	Polyresistant	Pulmonary	F_CAT2	Standard		FB-DOT	FB-DOT	CT1	Yes	Yes	2+	P												unknown										unknown
2013	RIF Monoresistant	Pulmonary	New	Standard	6kmlfxcsEtoz/18lfxcsEtoz	CB_DOT	CB_DOT	CT2			N		N	N	N	N	N	N	N	N	N	N	N	neg	N	N			N			N	N	neg			Neg	Neg	Neg	Neg	Neg	Neg	Neg	Neg	Neg	Neg	Neg	Neg	Neg
2013	MDR Confirmed	Pulmonary	F_CAT2	Standard	6kmlfxcsEtoz/18lfxcsEtoz	FB-DOT	CB-DOT	CT1	Yes	Yes									Neg	Neg	Neg	Neg	Neg	neg	Neg	Neg	Neg	Neg	Neg	Neg	NegNeg			unknown	Neg	Neg	Neg	Neg	Neg	Neg	Neg	Neg	Neg	Neg	Neg	Neg	Neg
2013	MDR Confirmed	Pulmonary	F_CAT2	Standard		FB-DOT	FB-DOT	CT1	Yes	Yes	2+	1+			P	N			N	N	N	N	P	neg										unknown
2014	MDR Confirmed	Pulmonary	F_CAT1	Standard		FB-DOT		CT1	Yes	Yes														unknown										unknown
2014	RIF Monoresistant	Pulmonary	F_CAT1	Standard		FB_DOT	CB_DOT	CT2			P													unknown										unknown
2014	MDR Confirmed	Pulmonary	New	Standard	6KMLEVCSETOZ18LEVCSETOZ	CB_DOT		CT2																unknown										unknown
2014	MDR Confirmed	Pulmonary	F_CAT1	Standard		FB_DOT	CB_DOT	CT2			P	2+			N	N			N	N	N	N	N	neg	N	N	N	N		N	N	N	N	neg	N	N	N	N			Neg	Neg	Neg	Neg	Neg	Neg
2014	RIF Resistant	Pulmonary	F_CAT1	Standard		FB_DOT	CB_DOT	CT2			3+	3+	N	N	N	N	N	N	N	N	N			unknown			N	N		N	N		N	neg	N	N	N	N	ND	ND	Neg	Neg	Neg	Neg	Neg	Neg			Neg
2014	MDR Confirmed	Pulmonary	New	Standard	6KMLEVCSETOZ/18LEVCSETOZ	FB_DOT	CB_DOT	CT2			2+	P	P	P			1+	N	P	3+	N	N	N	neg	N	N	N	N	N	2+	N	N	N	neg	N	N	N	N	N	N	N	N			N				N
2014	MDR Confirmed	Pulmonary	F_CAT2	Standard		FB-DOT		CT1	Yes	Yes	N	N	N	C	N	N	N	N						unknown										unknown
2014	MDR Confirmed	Pulmonary	Relapse	Standard	6KMLEVCSETO2/18LEVCSETOZ	FB_DOT	CB_DOT	CT2			P	1+	P	N	P	N	N	N	N	N	N	N	N	neg	N	C				N	N	N	N	neg	N	N			N	N	N	N	Neg	Neg	Neg	Neg	Neg	Neg	Neg
2014	MDR Confirmed	Pulmonary	F_CAT1	Standard	6kmlfxcsEtoz/18lfxcsEtoz	FB_DOT	CB_DOT	CT2			NS		N		Neg	Neg	Neg	N	Neg	Neg	N	N	N	neg	N	N	Neg	Neg	N	N	N	N	Neg	neg	N	N	ND	ND	2+	Neg	Neg	Neg	Neg	Neg	Neg	Neg	Neg	Neg	Neg
2014	RIF Resistant	Pulmonary	F_CAT1	Standard		CB_DOT		CT1	Yes	Yes	N	N												unknown										unknown
2014	MDR Confirmed	Pulmonary	Relapse	Standard	6kmlfxetocsz/18lfxetocsz	FB-DOT	CB-DOT	CT1	Yes	Yes			3+	3+					2+	3+				unknown										unknown
2014	MDR Confirmed	Pulmonary	Relapse	Standard		FB-DOT		CT1	Yes	Yes	3+	3+												unknown										unknown
2014	MDR Confirmed	Pulmonary	F_CAT2	Standard				CT1	Yes	Yes			3+	1+	N	N	N	N			N	N		unknown										unknown
2013	MDR Confirmed	Pulmonary	F_CAT1	Standard		CB-DOT		CT2			1+	P	NS	N	NS	N	NS				NS	N	NS	neg					NS				N	neg	N	N	N	N	N	N	N	N	N	N			N	N	N
2013	MDR Confirmed	Pulmonary	RX after defualt	Standard		FB-DOT		CT1	Yes	Yes	3+	P	1+	N	NS	N	NS		NS	N	NS	N	NS	unknown										unknown
2013	MDR Confirmed	Pulmonary	Relapse	Standard		FB-DOT		CT2			2+	N	NS	N	NS	N	NS		NS	N	NS	N	ND	unknown	NS		NS		NS	NS		NS	ND	unknown	ND		NS	N	NS		ND		NS	N	NS		NS	N	NS
2013	RIF Resistant	Pulmonary	Other	Standard	6Km-Lfx-Eto-Cs-Z-18Lfx-Eto-Cs-Z	FB-DOT	CB-DOT	CT1	Yes	Yes	3+	3+	N	N		N	N	N	N	N	N	N	N	neg	N	N	N	N	N	N		N	N	neg	2+	N	N	N	N	N	N	N	N	N	N	N	N	N	N
2013	MDR Confirmed	Pulmonary	New	Standard	6km-Lfx-Eto-Z-Cs-18Lfx-Eto-Cs-Z	FB-DOT		CT2			3+	P	1+	P	N	N	N	N	N	N	N	N	N	neg	N	N	N	N	N	N	N	N	N	neg	N	N	N	N	N	N	N	N	N	N	N	N
2013	MDR Confirmed	Pulmonary	F_CAT2	Standard	6KM-LFX-CS-ETOZ-18Lfx-Cs-Eto-Z	FB-DOT		CT1	Yes	Yes	2+	3+	N	1+	N		N	N	N	N	N	N	N	neg	N	N	N	N	N	N	N	N	N	neg	N	N	N	N	N	N	N	N	N	N	N	N
2013	RIF Resistant	Pulmonary	F_CAT2	Emperical		FB-DOT		CT1	Yes	Yes	NS	N	NS	N	NS		NS		NS	N	NS	N	ND	unknown	NS		NS		ND	NS	N	1+	NS	neg	NS	N	NS	N	NS		NS		NS	N	NS	N	NS	N	NS
2013	MDR Confirmed	Pulmonary	F_CAT2	Standard		FB-DOT		CT1	Yes	Yes	NS	P			NS	N	NS	N	NS	N	NS	N	NS	neg	NS	N	NS	N	NS	NS	N	NS	NS	neg	NS	N	NS	N	NS	N	NS	N	NS	N	NS	N	NS	N	NS
2013	MDR Confirmed	Pulmonary	F_CAT2	Standard		FB-DOT		CT2			NS	P	ND		NS	N	NS		NS	N	NS	N	NS	unknown	NS	N	ND		NS	NS	N	ND	NS	neg	NS	N	NS	N	NS	N	NS	N	NS	N	NS	N	NS	N	NS
2013	MDR Confirmed	Pulmonary	F_CAT2	Standard	6Km-Lfx-Eto-Cs-Z-18Lfx-Cso-Cs-Z	FB-DOT		CT1	Yes	Yes	3+	P	1+	P	N	N	1+	N	1+	N	N	N	3+	neg	N	N	3+	N	N	1+		N	N	neg	N	N	N	N	N		N	N	N	N	N	N	N	N	N
2013	MDR Confirmed	Pulmonary	F_CAT2	Standard		FB-DOT		CT2									N	N	N	N	N	N	N	neg	N	N	N	N	N	N	N	N	2+	neg	N		N	N	N	N	N	N
2013	RIF Resistant	Pulmonary	F_CAT2	Standard		FB-DOT	FB-DOT	CT2			3+	P	P	P	N	N	NS	N	N	N			N	neg					N				N	neg
2013	MDR Confirmed	Pulmonary	F_CAT1	Standard	6Km-Lfx-Cs-Eto-Z	FB-DOT		CT1	Yes	Yes			NS	N	NS	N			N	N	N	N	N	neg	N	N	N	N	N	P	N	3+	N	neg	N	N	N	N	N	N	N	N			N	N	N	N	N
2013	MDR Confirmed	Pulmonary	Relapse	Standard		FB_DOT	FB_DOT	CT2			3+	P			N	N			N	N	N	N		neg	N				N			N		unknown	N	N	N	N	N		N	N			N	N			N
2013	MDR Confirmed	Pulmonary	New	Standard	6KMLEVCSETO2/18LEVCSETOZ	FB_DOT	CB_DOT	CT1	Yes	Yes	N	N												unknown										unknown
2013	MDR Confirmed	Pulmonary	F_CAT2	Standard		FB_DOT	CB_DOT	CT1	Yes	Yes	2+	2+					N	N	N	N	N	N	N	neg	N	N	N	N		N	N	N	N	neg	N	N	Neg	Neg	Neg	Neg	Neg	Neg	Neg	Neg	Neg	Neg	Neg	Neg	Neg
2013	RIF Resistant	Pulmonary	F_CAT2	Standard		FB_DOT		CT1	Yes	Yes														unknown										unknown
2013	MDR Confirmed	Pulmonary	F_CAT2	Standard		FB_DOT	FB_DOT	CT1	Yes	Yes	3+	3+							N	N	N	N	N	neg	N	N			N				N	neg							N	N			N	N
2013	MDR Confirmed	Pulmonary	F_CAT2	Standard	6kmlfxcsEtoz/18lfxcsEtoz	FB_DOT	CB_DOT	CT1	Yes	Yes					N	N	N	N	N	N	N	N	N	neg			N	N	N			N	N	neg			N	N					N	N	N	N	N	N
2013	MDR Confirmed	Pulmonary	F_CAT2	Standard		FB_DOT		CT2			3+	2+							N	N	N	N	N	neg	N	N	N	N		2+	N			unknown	N	P			N	C	N	P			N	N	N	P	N
2013	MDR Confirmed	Pulmonary	F_CAT2	Standard		FB_DOT	FB_DOT	CT2			3+	3+	1+	P	N	N	N	N	N	N	N	N		unknown	N	N	N	N		N	N		N	neg							N	N	N	N			N
2013	MDR Confirmed	Pulmonary	F_CAT2	Standard		FB_DOT	FB_DOT	CT2			N	N	N	N			N	N			N	N	N	neg			N	N		N	N		N	neg			N	N	N		2+	N	N	N	N	N	N		3+
2013	RIF Resistant	Pulmonary	New	Standard		CB-DOT		CT1	Yes	Yes	3+	P	2+	P			2+	N	NS	N	P	N	NS	neg	NS	N	PD		PD	NS	N			unknown			N	N	N	N	N	N	N	N	N	N	N	N	N
2013	RIF Monoresistant	Pulmonary	F_CAT2	Standard		CB_DOT		CT1	Yes	Yes														unknown										unknown
2013	MDR Confirmed	Pulmonary	F_CAT2	Standard				CT2			3+	P	3+	P	NS	N	NS	N	NS	N	NS		NS	neg	NS	N	NS		NS	NS		NS	NS	unknown	NS		NS	N	NS		NS	N	NS	N	NS
2013	RIF Resistant	Pulmonary	RX after defualt	Standard	6kmlfxetocsz18lfxetocsz	FB-DOT		CT1	Yes	Yes	1+	N	N	N									N	neg	N	N	N	N	N					unknown	N	N					N	N
2013	RIF Monoresistant	Pulmonary	New	Standard		FB-DOT	FB-DOT	CT2			NS	N	NS	N	NS	N	NS	N	NS	N	NS	N	NS	neg	NS	N	NS	N	NS	NS	N	NS	NS	neg	1+	N	NS	P	NS		NS	N	NS		NS	N	NS	N	NS
2013	RIF Resistant	Pulmonary	New	Standard		FB-DOT		CT2			NS	N	P	C	NS	N	NS	N	NS	N	NS	N	NS	neg	NS	N	NS	C	NS			NS	NS	neg	NS	N	NS		NS		NS	N	NS	N	NS	N	NS	N	NS
2013	RIF Resistant	Pulmonary	New	Standard		FB-DOT		CT1	Yes	Yes	3+	P	NS	P	1+	N	NS	N	NS	N	NS	N	NS	neg	NS	N	NS	N	NS	NS	N	NS	NS	neg	NS	N	ND	ND	NS	N	NS	N			NS	N	NS	N
2013	MDR Confirmed	Pulmonary	F_CAT2	Standard		FB-DOT	FB-DOT	CT1	Yes	Yes	P	N												unknown										unknown
2013	MDR Confirmed	Pulmonary	F_CAT2	Standard	6kmlfxetocsz18lfxetoz	FB-DOT		CT1	Yes	Yes	3+	3+												unknown										unknown
2013	MDR Confirmed	Pulmonary	F_CAT2	Standard		FB-DOT		CT2			2+	P	P	N	NS	C	NS	N	NS	N	NS	N	NS	neg	NS	N	NS	N	NS	NS	N	NS	NS	neg	NS	N	NS	N	NS	N	NS	N	NS		NS	N	NS	N	NS
2013	MDR Confirmed	Pulmonary	Relapse	Standard		FB_DOT		CT1	Yes	Yes														unknown										unknown
2013	RIF Monoresistant	Pulmonary	F_CAT2	Standard		FB_DOT	FB_DOT	CT1	Yes	Yes	3+	P	1+	P	N	N								unknown										unknown
2013	MDR Confirmed	Pulmonary	F_CAT2	Standard		FB_DOT		CT1	Yes	Yes	3+	P												unknown										unknown
2013	RIF Resistant	Pulmonary	New	Standard		CB-DOT		CT1	Yes	Yes	2+	P	2+	C	NS	P	NS		P	N	NS	N	NS	neg	PD		NS		P			N	N	neg	N	N	N	N
2013	RIF Monoresistant	Pulmonary	F_CAT2	Standard		CB-DOT		CT2			3+				NS	N	NS	N	NS	N	NS	N	NS	neg	PD		NS	N		NS	N		N	neg	N	N									N	N			N
2013	MDR Confirmed	Pulmonary	F_CAT1	Standard		CB-DOT		CT2			1+	3+	1+	N	NS	N	P	P	N	N	N	N		unknown								N		unknown					N
2013	RIF Resistant	Pulmonary	F_CAT1	Standard		CB-DOT		CT2			2+	P	3+	N			NS	N	NS	N	NS	N	NS	neg	PD		PD		PD	NS	N	N	N	unknown	N	N	N	N	N	N			N	N	N	N	N	N	N
2013	RIF Resistant	Pulmonary	New	Standard		FB-DOT		CT2			NS	N	NS	N	NS	N	NS	N	NS	N	NS	N	NS	neg	NS	N	ND	ND	NS	NS	N	NS	NS	neg	NS	N	NS	N			NS	N	ND	ND	NS	N	NS	N	NS
2013	MDR Confirmed	Pulmonary	New	Standard	6kmlfxcsEtoz/18lfxcsEtoz	FB-DOT		CT1	Yes	Yes	1+	P	Neg	Neg	N	N	Neg	Neg	Neg	Neg	Neg	Neg	Neg	neg	Neg	Neg	Neg	Neg	Neg	Neg	Neg	Neg	Neg	neg	Neg	Neg	Neg	Neg	Neg	Neg	Neg	Neg	Neg	Neg	Neg	Neg	Neg	Neg	Neg
2013	MDR Confirmed	Pulmonary	F_CAT2	Standard	6Km-Lfx-Cs-Eto-Z/18Lfx-Cs-Eto-Z	FB-DOT		CT1	Yes	Yes	1+	N	P	N	N	N	N	N	N	N	N	N		unknown			N	N	N	N	N	N	N	neg			N	N	N	N									N
2013	MDR Confirmed	Pulmonary	F_CAT2	Standard		FB-DOT		CT2			3+	P	1+	P	NS	N	NS	N	NS	N	NS	N	NS	neg	NS	N	NS	N	NS			NS	NS	neg	NS	N	NS	N	NS	N	N	N	N		NS	N	N
2013	MDR Confirmed	Pulmonary	F_CAT1	Individualised		FB-DOT		CT2			1+	P	NS		NS	N	NS	N					NS	neg	NS	N	NS	N	NS	NS	N	NS	NS	neg	NS	N	NS	N	NS	N	NS	N	NS	N	NS	N	ND	ND	NS
2013	MDR Confirmed	Pulmonary	RX after defualt	Standard	6Km-Lfx-Eto-Cs-Z-18Lfx-Eto-Cs-Z	FB-DOT		CT2			1+	1+	3+	N	N	N	N	N	N	N	N	N	N	neg	N	N	N	N	N	N	N	N	N	neg	N	N	N	N	N	N	N	N	N	N
2013	MDR Confirmed	Pulmonary	F_CAT2	Standard		FB-DOT		CT1	Yes	Yes	3+	P												unknown										unknown
2013	MDR Confirmed	Pulmonary	F_CAT2	Standard	6kmlfxcsEtoz/18lfxcsEtoz	FB-DOT		CT1	Yes	Yes	2+	C	N	N	N	N	N	N	Neg	Neg	Neg	Neg	Neg	neg	Neg	Neg	Neg	Neg	Neg	Neg	Neg	Neg	Neg	neg	Neg	Neg	Neg	Neg
2013	MDR Confirmed	Pulmonary	F_CAT2	Standard	6Km-Lfx-Cs-Eto-Z/18Lfx-Cs-Eto-Z	FB-DOT		CT1	Yes	Yes	2+	P	P	P	N	P	1+	N	N	N	N	N	N	neg	N	N	N	N	N	N	P	N	N	pos	N	P	P	P	N	N	N	1+	N	1+	P	C	N	N	1+
2013	MDR Confirmed	Pulmonary	RX after defualt	Standard		CB-DOT		CT2			1+	N	2+	P	N		NS		N	N	N	N	N	neg			10	N					N	neg	N								N
2013	MDR Confirmed	Pulmonary	F_CAT1	Standard	6kmlfxcsEtoz/18lfxcsEtoz	FB-DOT	CB-DOT	CT1	Yes	Yes	P	2+							N	N	Neg	Neg	N	neg	N	N	Neg	Neg	Neg	Neg	Neg	Neg	Neg	neg	Neg	Neg	Neg	Neg	Neg	Neg	Nneg	Neg	Neg	Neg	Neg	Neg	Neg	Neg
2013	MDR Confirmed	Pulmonary	F_CAT2	Standard		CB-DOT		CT1	Yes	Yes	2+	N	N	N	N	N	NS	C	NS	N	N	N	N	neg	N	N	N	N		P	N	N	N	unknown
2013	MDR Confirmed	Pulmonary	Relapse	Standard		FB-DOT		CT2			2+	P	P	P	NS	N	NS		NS	N	NS	N	NS	neg	NS	N	ND		NS	NS	C	NS	NS	neg	NS	N	NS	N	NS		NS	N	NS	N	NS	N	NS	N	NS
2013	MDR Confirmed	Pulmonary	F_CAT2	Individualised		FB-DOT	FB-DOT	CT1	Yes	Yes	NS	P	NS	N										unknown										unknown
2013	MDR Confirmed	Pulmonary	F_CAT1	Standard	6kmlfxcsEtoz/18lfxcsEtoz	FB-DOT		CT1	Yes	Yes					N	N	Neg	Neg	N	N	N	N	Neg	neg	Neg	NegNeg	Neg	Neg	2+	Neg	Neg		Neg	neg	Neg	Neg	Neg	Neg			Neg	Neg
2013	MDR Confirmed	Pulmonary	F_CAT1	Standard		CB_DOT	CB_DOT	CT1	Yes	Yes	3+	N	3+	N	N	N	2+	P	N	N				unknown										unknown
2013	RIF Resistant	Pulmonary	F_CAT2	Standard	6kmlfxcsEtoz/18lfxcsEtoz	FB-DOT		CT1	Yes	Yes	N	N	N	N	Neg	Neg	Neg	Neg					Neg	neg					Neg			Neg	Neg	neg	Neg	Neg	N	N
2013	MDR Confirmed	Pulmonary	F_CAT2	Standard	6KMLEVCSETOP2/18LEVCSETOPZ	FB_DOT	CB_DOT	CT1	Yes	Yes							N	P	N	N	N	N	N	neg	N		N	N	P			N		unknown	N	N	N	N	N	N					Neg	Neg	Neg	Neg	Neg
2013	MDR Confirmed	Pulmonary	F_CAT2	Standard	6kmlfxcsEtoz/18lfxcsEtoz	FB-DOT		CT1	Yes	Yes	2+	2+	1+	3+	2+	2+	Neg	Neg	Neg	Neg			Neg	neg	N	N	Neg	Neg	Neg	Neg	Neg	Neg	Neg	neg	Neg	Neg	Neg	Neg	Neg	Neg	Neg	Neg
2013	MDR Confirmed	Pulmonary	F_CAT1	Standard	6Km-Lfx-Eto-Cs-Z-18Lfx-Eto-Cs-Z	FB-DOT		CT1	Yes	Yes	N	2+	ND	ND	++5+	N	N	N	2+	N	N	N	N	neg	N		N	N	N	N	N	N	N	neg	N	N					N	N
2013	MDR Confirmed	Pulmonary	F_CAT2	Standard	6kmlfxcsEtoz/18lfxcsEtoz	FB-DOT		CT1	Yes	Yes	N	N	N	N	N	N	Neg	Neg	Neg	Neg	Neg	Neg	N	neg	Neg	Neg			Neg	Neg	Neg	Neg	Neg	neg	Neg	Neg	Neg	Neg	Neg	Neg
2013	MDR Confirmed	Pulmonary	New	Standard	6kmlfxcsEtoz/18lfxcsEtoz	FB_DOT	CB_DOT	CT1	Yes	Yes					1+	P								unknown	N	N	N	N	N	N	N	N	N	neg	N	N			Neg	Neg	Neg	Neg	Neg	Neg	Neg	Neg	Neg	Neg	Neg
2013	MDR Confirmed	Pulmonary	F_CAT2	Standard	6kmlfxcsEtoz/18lfxcsEtoz	FB-DOT		CT1	Yes	Yes	2+	2+	1+	P	1+	3+	1+	Neg	1+	N			Neg	neg	Neg	Neg	Neg	Neg	Neg	Neg	Neg	Neg	Neg	neg	Neg	Neg	Neg	Neg	Neg	Neg	Neg	Neg
2013	MDR Confirmed	Pulmonary	F_CAT4	Standard	6Km-Lfx-Cs-Eto-Z/18Lfx-Cs-Eto-Z	FB_DOT	FB_DOT	CT1	Yes	Yes	1+	P	N	N	2+	N					N	N	N	neg	N	N	N	N	N	N	N	N	N	neg	N	N	N	N	N		N	N	N	N			N	N	N
2013	MDR Confirmed	Pulmonary	F_CAT2	Standard		FB_DOT		CT2			2+		P	N	P	N	P	P	NS	N	NS	N	NS	neg	NS	N	NS	C	NS	NS	N	NS	NS	neg					NS	N	NS	N	NS	N	NS	N	NS	N	NS
2013	RIF Resistant	Pulmonary	F_CAT2	Standard		FB-DOT		CT1	Yes	Yes	NS	P	P	P	P	P	NS	N	NS	N	NS	N	N	neg	N	N	N	N	N				N	neg	N	N	N	N	N	N	N	N
2013	MDR Confirmed	Pulmonary	RX after defualt	Standard	6kmlfxcsEtoz/18lfxcsEtoz	CB_DOT	CB-DOT	CT1	Yes	Yes					N	N	N	N	N	C			Neg	neg	Neg	Neg	Neg	Neg	Neg	Neg	Neg	Neg	N	neg	Neg	Neg	Neg	Neg	Neg	Neg	Neg	Neg
2013	MDR Confirmed	Pulmonary	RX after defualt	Standard		FB-DOT		CT2			N	N	N	N										unknown										unknown
2013	MDR Confirmed	Pulmonary	Relapse	Standard	6Km-Lfx-Eto-Cs-Z-18Lfx-Eto-Cs-Z	FB-DOT		CT1	Yes	Yes			N	1+	1+	1+	N	N			N	N	N	neg	N	N	N	N	N	N	N	N	N	neg	N	N	N	N	N	N	N	N	N	N	N	N
2013	MDR Confirmed	Pulmonary	Other	Standard	6Km-Lfx-Cs-Eto-Z-18Lfx-Cs-Eto-Z	FB-DOT		CT2			N	1+			N	N	N	N	N	N	N	N	N	neg	N	N	N	N	N	N	N	N	N	neg	N	N	N	N	N	N	N	N	N	N	N	N	N		N
2013	RIF Resistant	Pulmonary	New	Standard		FB-DOT		CT1	Yes	Yes	2+		3+	N										unknown										unknown
2013	MDR Confirmed	Pulmonary	F_CAT2	Standard		FB-DOT	FB_DOT	CT1	Yes	Yes	NS	P												unknown										unknown
2013	MDR Confirmed	Pulmonary	F_CAT1	Standard	6Km-Lfx-Cs-Eto-Z/18Lfx-Cs-Eto-Z	FB-DOT	FB-DOT	CT2			3+	3+	1+	P	1+	P	N	1+			3+	N	N	neg	N	N	N	N	N	N	N	N		unknown
2013	MDR Confirmed	Pulmonary	F_CAT1	Standard		FB-DOT		CT2			2+	2+			N	N					N	N	N	neg	N	N	N	N		N	C	N	N	neg	N	P	N	N	N		N	N
2013	MDR Confirmed	Pulmonary	F_CAT1	Standard		FB-DOT	FB-DOT	CT2			3+	P	1+	P	NS	P	NS	N	NS	N	NS	N	NS	neg	NS	C	NS	N					N	neg	N	N					N	N					N
2013	MDR Confirmed	Pulmonary	F_CAT1	Standard		FB-DOT	FB-DOT	CT2			1+	2+					NS	N	NS	N	NS	N	NS	neg	NS	N	NS	N	NS	NS	N	NS	NS	neg	N	N	N	N	N	N	N	N	N	N	N	N	N	N	N
2013	RIF Resistant	Pulmonary	New	Standard		FB_DOT	FB_DOT	CT2			3+	2+							N	N			N	neg	N	N	N	N	N			N	N	unknown	N	P			N	1+			P	3+	2+	3+	N	MT	N
2013	RIF Resistant	Pulmonary	F_CAT2	Standard		FB_DOT	FB_DOT	CT2			10+	+					N	N	N	N			N	neg	N	N	N		N					unknown	N	N					N		N	N	N	N			N
2013	MDR Confirmed	Pulmonary	F_CAT2	Standard		FB_DOT	FB_DOT	CT2			1+	1+	N	N			N	N			N	N	N	neg			N	N		N	N			unknown			N	N	N								N		N
2013	MDR Confirmed	Pulmonary	F_CAT2	Standard		FB_DOT	FB_DOT	CT2			3+	3+					3+	3+	N	N			N	neg			N	N	N			N		unknown	N								N		N	N			N
2014	RIF Resistant	Pulmonary	RX after defualt	Standard		FB-DOT	FB-DOT	CT2			NS	P	NS	N	NS		NS	N	NS		ND		NS	unknown	ND		NS	N	NS	NS		NS		unknown	NS	N	NS		NS	N	NS	N	NS		NS	N	NS	N	NS
2014	MDR Confirmed	Pulmonary	RX after defualt	Standard	6KmLfxCsEtoZ/18LfxCsEtoZ	FB-DOT	FB-DOT	CT2			3+		N	N	N	N			N	N	N		N	pos								N	N	unknown	N				N		N	N			N	N
2014	MDR Confirmed	Pulmonary	RX after defualt	Standard		FB-DOT		CT2					N	N	N	N	N	N	N	N	N	N		unknown	N	N	N	N	N	N	N	N	N	neg	N		N	N	N		N	N	N		N	N	N		N
2014	RIF Resistant	Pulmonary	RX after defualt	Standard		FB-DOT		CT2					N	N	N	N	N	N	N	N	N	N		unknown	N	N	N	N	N	N	N	N	N	neg	N		N	N	N		N	N	N		N	N	N		N
2014	RIF Resistant	Pulmonary	Relapse	Standard		FB-DOT		CT2			3+	P	P	N	NS	N	NS	N	NS	N	NS	N	ND	unknown	NS	N	NS	N	NS	NS	N	ND	NS	neg	NS	N	NS	N	NS	N	NS	N	NS	N	NS	N	ND		NS
2014	RIF Monoresistant	Pulmonary	Relapse	Standard	6Km-Lfx-Eto-Cs-Z-18Lfx-Eto-Cs-Z	FB-DOT		CT2			N	3+	1+	N	N	N	1+	N	N	C	N	N	N	neg	N	N	N	N	N	N	N	N	N	neg	N	N	N
2014	RIF Resistant	Pulmonary	New	Standard		FB-DOT		CT1	Yes	Yes	2+	P	NS	C	ND		NS		NS		NS		NS	unknown	NS	N	NS	N	NS	NS	N	ND	NS	neg	NS	N	NS	N	NS	N	NS	N	NS	N	NS	N	NS	N	NS
2014	MDR Confirmed	Pulmonary	New	Standard	6Km-Lfx-Eto-Cs-Z-18Lfx-Eto-Cs-Z	FB-DOT		CT1	Yes	Yes	10+	2+	1+	N	N	N	2+	N	N	N	N	N	N	neg	N	N	N	N	N	N	C	N	N	neg	N	N	N	N	N	N	N	N	N	N	N
2014	RIF Resistant	Pulmonary	New	Standard		FB-DOT		CT2			3+	P	2+	P	1+	P	NS	P	NS	N	NS	N	NS	neg	NS	N	NS	N	NS	NS	N	NS	NS	neg	NS	N	NS	N	N	N	N	N	N	N	N	N	N	N	N
2014	MDR Confirmed	Pulmonary	F_CAT2	Standard	6Km-Lfx-Eto-Cs-Z-18Lfx-Eto-Cs-Z	FB-DOT		CT2			3+	1+	N	N	N	N	N	N	N	N	N	N	N	neg	N	N	N	N		N		N	N	neg	N	N	N	N	N	N	N	N	N	N	N	N	N	N	N
2014	RIF Resistant	Pulmonary	F_CAT2	Standard	6Km-Lfx-Eto-Cs-z-18Lfx-Eto-Cs-Z	FB-DOT	FB-DOT	CT1	Yes	Yes	N	P	N	N	3+	N	N	N	3+	N				unknown										unknown
2014	RIF Resistant	Pulmonary	F_CAT2	Standard		FB-DOT	FB-DOT	CT1	Yes	Yes	1+		NS	N	P	N	ND		NS	N	NS	N	NS	neg	NS	N	NS	N	NS	NS	N	NS	NS	unknown	NS	N	NS	N	NS	N	NS	N	NS	N	NS	N	NS	N	NS
2014	RIF Resistant	Pulmonary	F_CAT2	Individualised	RZE + Mox	FB-DOT	CB_DOT	CT1	Yes	Yes	3+	P											NS	neg			NS	N						unknown
2014	RIF Resistant	Pulmonary	F_CAT2	Standard		FB-DOT		CT1	Yes	Yes	NS	P	ND				NS	N	NS	N	NS	N	ND	unknown	NS	N	NS		NS	NS	N	NS	NS	neg	NS	N	1+	SC	NS	N	NS	N	NS	N	NS	N	NS	N	NS
2014	RIF Resistant	Pulmonary	F_CAT2	Standard	6Km-Lfx-Cs-Eto-Z-18Lfx-Cs-Eto-Z	FB-DOT		CT2			2+	P	NS	N	NS	N	N	N	N	N	N	N	N	neg			N	N	N	N	N	N	N	neg	N	N	N	N			N		N	N	N	N	N	N	N
2014	RIF Resistant	Pulmonary	F_CAT2	Standard		FB-DOT		CT2			3+	C												unknown										unknown
2014	MDR Confirmed	Pulmonary	F_CAT1	Standard		FB-DOT	FB-DOT	CT2			N	N	N	N	N	N	N	N	N	N	N	N	N	unknown	N	ND	N	N	N	N	N	N	N	neg	N	N	N	N	N	N	N	N	N	N	N	N	N	N	N
2014	MDR Confirmed	Pulmonary	F_CAT1	Standard		FB-DOT	FB-DOT	CT2			P	P	N	P	1+	N			N	N	N	N	N	neg	NS	N			N	N	N	N	N	neg	N	N	N	N	N		N		N		N		N		N
2014	RIF Resistant	Pulmonary	F_CAT1	Standard		FB-DOT		CT2			2+	P	NS	P	NS	N	NS		NS	N	NS	N	NS	neg	NS	N	NS	N	NS	NS	N	ND	NS	neg	NS	N	NS	N	NS	N	NS	N	NS	N	NS	N	NS	N	NS
2014	RIF Resistant	Pulmonary	RX after defualt	Standard		FB_DOT		CT2			3+	3+			N	N			N	ntm				unknown			N	N				N		unknown			N	N			N	N	N	P			N	N	N
2014	Polyresistant	Pulmonary	RX after defualt	Standard		FB_DOT	CB_DOT	CT1	Yes	Yes	Neg	Neg	P	Neg	Neg	Neg					Neg	Neg	Neg	neg	Neg	Neg			Neg	Neg	Neg	Neg	Neg	neg	Neg	Neg	Neg	Neg	Neg	Neg	Neg	Neg	Neg	Neg	Neg	Neg			Neg
2014	MDR Confirmed	Pulmonary	Relapse	Standard		FB_DOT	CB_DOT	CT1	Yes	Yes	P	N			N	N	N	N	N	N	N	N	N	neg	P	N						N	N	neg	N	N	N		N	N	N	N	N	N	N	N
2014	RIF Resistant	Pulmonary	New	Standard		FB_DOT		CT2			1+	P			1+	P	N	N	N	N	N	N	N	neg			N							unknown
2014	MDR Confirmed	Pulmonary	New	Standard		FB_DOT	FB_DOT	CT2			3+	P			N	N			N	N			N	neg	N	N			N			N		unknown					N		N	N			N	N
2014	RIF Resistant	Pulmonary	F_CAT2	Standard		FB_DOT		CT1	Yes	Yes	neg	N			N	N	N	N					N	neg					N			N	N	neg			N	N	N	N			N	N	N	N	N		N
2014	MDR Confirmed	Pulmonary	F_CAT2	Standard		FB_DOT	FB_DOT	CT1	Yes	Yes	P	N												unknown										unknown
2014	MDR Confirmed	Pulmonary	F_CAT2	Standard		FB_DOT		CT2			2+	P	N	N			N	N	N	N			N	neg			N	N		N	N	N	N	neg	N	N			N		N	N	N	N	N	N			N
2014	MDR Confirmed	Pulmonary	F_CAT2	Standard		FB_DOT	FB_DOT	CT2			3+	P	N	N					N	N	N	N	N	neg	N	N			N			N		unknown					N		N	N			N	N
2014	MDR Confirmed	Pulmonary	F_CAT2	Standard		FB_DOT	CB_DOT	CT1	Yes	Yes														unknown	N	N			N	Neg	Neg	Neg	N	neg	N	N	Neg		Neg		Neg		Neg		Neg	Neg	Neg	Neg	Neg
2014	MDR Confirmed	Pulmonary	F_CAT1	Standard		FB_DOT	CB_DOT	CT1	Yes	Yes	N	P			N	N	N	N			N	N	N	neg			N	N	N	P		N		unknown	N		N	N	N		N	N	N		N	N	N
2014	RIF Resistant	Pulmonary	F_CAT1	Standard	6kmlfxcsEtoz/18lfxcsEtoz	FB_DOT	CB_DOT	CT1	Yes	Yes	1+	1+					P	N	Neg	Neg	Neg	Neg	Neg	neg	N	N	Neg	Neg	Neg	Neg	Neg	Neg		neg					Neg	Neg	Neg	Neg					Neg	Neg	Neg
2014	MDR Confirmed	Pulmonary	F_CAT1	Emperical	6KMLEVCSETOPZ/18LEVCSETOPZ	FB_DOT	CB_DOT	CT1	Yes	Yes	1+	P	1+	P	Neg	C	Neg	C	N	N			N	neg	N		N	C	N					unknown	1+	1+	N	N	N	N			Neg	Neg	4AFBs	Neg
2014	MDR Confirmed	Pulmonary	F_CAT1	Standard		CB-DOT		CT2			3+	P	1+	P	P	N	NS	N	NS	N	NS	N	NS	neg	PD		PD		PD	NS	N	N		unknown	N	N	N	N	N	N	N	N			N	N	N	N	N
2014	MDR Confirmed	Pulmonary	New	Standard	6Km-Lfx-Cs-Eto-Z-18Lfx-Cs-Eto-Z	FB-DOT		CT1	Yes	Yes	NS	N	N	N	NS	N			N	N			N	neg	N	N	N	N	N	N	N			unknown
2014	MDR Confirmed	Pulmonary	F_CAT2	Standard		FB-DOT		CT2			2+	P	P	P	NS	N	NS	N	NS	N	NS	N	NS	neg	NS	N	NS	N	NS	NS	N	NS	NS	neg	NS	N	NS	N	NS	N	NS	N	NS	N	NS	N	NS	N	NS
2014	RIF Resistant	Extra Pulmonary	New	Standard		FB_DOT		CT1	Yes	Yes	P	P	N	P	N	N			N	N	N	N	N	neg	N	N								unknown
2014	MDR Confirmed	Pulmonary	F_CAT2	Standard		FB_DOT		CT2			3+	P					P	P					NS	neg	NS	C				NS	N	NS	NS	neg	NS	N	NS	N			NS	N	NS	N	NS	N	P	N	NS
2014	MDR Confirmed	Pulmonary	F_CAT1	Standard		FB_DOT		CT2			3+	P			N	N	P	N	P	N	NS	N	NS	neg	NS	N	NS	N	NS	NS	N	NS	NS	neg	NS	N	NS	N	N	N					NS	N	NS	N	NS
2014	RIF Resistant	Pulmonary	F_CAT1	Standard		FB_DOT		CT1	Yes	Yes	3+	P	3+	P										unknown										unknown
2014	RIF Resistant	Pulmonary	F_CAT2	Standard		CB-DOT		CT1	Yes	Yes	3+	P	NS	N	NS	N	NS	N	NS	N	NS	N	NS	neg								NS	N	neg			N	N	N	N			N	N	N	N	N	N	N
2014	RIF Resistant	Pulmonary	New	Standard		1	FB-DOT	CT1	Yes	Yes	N	N												unknown										unknown
2014	MDR Confirmed	Pulmonary	New	Standard		FB-DOT		CT2			2+	2+	P	1+	N	N	N	N	NS	N			NS	neg	N	N	NS	N	N	NS	N	NS		unknown			N	N	N	N	NS	N	NS	N	P	N			N
2014	MDR Confirmed	Pulmonary	F_CAT2	Standard		FB-DOT		CT1	Yes	Yes	2+	P	NS	N	NS	N	NS	N	P	N	P	N	NS	neg	NS	N			N	N	N	N	N	neg	N		N	N	N	N	N	N	N	N	N
2014	RIF Resistant	Pulmonary	RX after defualt	Standard		FB_DOT		CT2			2+	2+							N	N	N	N		unknown	N	N	N	N	N	N	N		N	neg			N	N	N	N			N	N	N	N			N
2014	MDR Confirmed	Pulmonary	F_CAT1	Standard		FB_DOT		CT2					1+	P	1+	P	P	N	P	N	NS	N		unknown	NS	N	NS	N	NS	NS	N	NS	NS	neg	NS	N	NS	N	NS	N	NS	N	NS	N			NS	N	NS
2014	MDR Confirmed	Pulmonary	New	Standard		FB-DOT		CT2			1+	P	NS	N		ND	ND	ND	NS	N	ND	ND		unknown	NS	N	ND	ND	NS	NS	C	ND	NS	neg	NS	N	NS	N	NS	N	NS	N	NS				NS	N	NS
2014	RIF Resistant	Pulmonary	Relapse	Standard		FB_DOT		CT1	Yes	Yes	2+	P												unknown										unknown
2014	MDR Confirmed	Pulmonary	New	Standard		FB_DOT		CT1	Yes	Yes					NS	N			NS	N	NS		NS	unknown	NS	N	NS	N	NS	NS	N	NS	NS	neg	NS	N					NS	N	NS	N	NS	N	NS	C
2014	MDR Confirmed	Pulmonary	Relapse	Standard		CB-DOT		CT1	Yes	Yes	1+	N			N	N	N	N	N	N	N	N	N	neg	N	N	N	N		N	N			unknown	N	N	N	N											N
2014	MDR Confirmed	Pulmonary	F_CAT2	Standard		CB-DOT		CT1	Yes	Yes	3+		3+	P	1+	N	NS	N	NS	N	NS	N	NS	neg										unknown
2014	RIF Resistant	Pulmonary	Relapse	Standard	6Km-Lfx-Cs-Eto-Z/18Lfx-Cs-Eto-Z	FB-DOT		CT2			N	P	2+	P	N	N	N	N	N	C	N	N	N	neg	N	N	N	N	N	N	N	N	N	neg	N	N			N	N	N	N	N	N			N	N	N
2014	MDR Confirmed	Pulmonary	Relapse	Standard		FB-DOT	FB-DOT	CT2			P	P	NS	N	NS	N	NS	N	NS	N	NS	N	NS	neg	NS	N	NS	N	NS	NS	N	NS	NS	neg	NS	N	NS	N	NS		NS	N	NS	N	NS	N	NS	N	NS
2014	MDR Confirmed	Pulmonary	F_CAT1	Standard	6km-Lfx-Cs-Eto-18Lfx-LsEto-Z	FB-DOT	FB-DOT	CT2			2+	P					P	N						unknown	NS	N						N	N	neg	P				N				N	N	N	C	N	N	N
2014	RIF Resistant	Pulmonary	Relapse	Standard		CB-DOT		CT1	Yes	Yes	1+	N	2+	N	N	N	N	N	NS	N	N	N		unknown	N	N	N	N				N		unknown					N	N	N	N			N
2014	MDR Confirmed	Pulmonary	F_CAT2	Standard	6Km-Lfx-Cs-Eto-Z/18Lfx-Cs-Eto-Z	FB-DOT		CT1	Yes	Yes	1+	P	N	N	N	N	N	N	N	N	N	N	N	neg	N	N	N	N	N	N	N	N	N	neg	N	N	N	N	N	N	N	N	N	N	N	N	N	N	N
2014	MDR Confirmed	Pulmonary	New	Standard		FB_DOT	FB_DOT	CT1	Yes	Yes			N	N	N	N								unknown										unknown
2014	MDR Confirmed	Pulmonary	New	Standard	6Km-Lfx-Eto-Cs-Z-18Lfx-Eto-Cs-Z	FB-DOT		CT2					N	N	N	N	N	N	N	N	N	N	N	neg	N	N	N	N	N	N	N	N	N	neg	N	N			N	N
2014	RIF Resistant	Pulmonary	F_CAT2	Standard		FB-DOT	FB-DOT	CT1	Yes	Yes	3+	3+	2+	2+	1+	1+	P	1+	1+	N	NS	P		unknown	NS	N	NS	N	NS	NS	N	NS	NS	neg	NS	N	P	N	NS	N	NS	N	NS	N					NS
2014	RIF Resistant	Pulmonary	New	Standard	6Km-Lfx-Eto-Z-18Lfc-Eto-Cs-Z	FB-DOT	FB-DOT	CT1	Yes	Yes	N	N	N	N	N	N								unknown										unknown
2014	MDR Confirmed	Pulmonary	F_CAT2	Standard	6KMLEVCSETO2/18LEVCSETOZ	FB_DOT	CB_DOT	CT1	Yes	Yes	2+		N	N	N	N								unknown										unknown
2014	RIF Monoresistant	Pulmonary	RX after defualt	Standard	6Km-Lfx-Cs-Eto-Z/18Lfx-Cs-Eto-Z	FB-DOT		CT2			2+	P	1+	P	N	N	N	N	N	N	N	N		unknown	N	N			N			N	N	neg	N	N	N	N	N	N	N	N	N	N	N	N	N
2014	RIF Resistant	Pulmonary	Other	Standard	6Km-Lfx-Eto-Cs-Z-18Lfx-Eto-Cs-Z	FB-DOT		CT1	Yes	Yes	2+	3+	2+	1+	1+	N	12+	N	N	N	N	N	N	neg	N	N	N	N	N	N	N	N		unknown
2014	RIF Monoresistant	Pulmonary	New	Standard	6kmlfxcsEtoz/18lfxcsEtoz	FB-DOT		CT1	Yes	Yes	N	N	6AFBs	N			Neg	Neg	Neg	Neg	6AFBs	Neg	Neg	neg	Neg	Neg	Neg	Neg	Neg	Neg	Neg	Neg	N	neg	Neg	Neg
2014	MDR Confirmed	Pulmonary	F_CAT2	Standard		FB-DOT		CT2			3+	P	NS	N	NS	N	NS	N	NS	N	NS	N	NS	unknown	NS		NS		NS	NS	C	NS	NS	neg	ND		NS	N	NS		NS		ND		ND		NS	N	NS
2014	MDR Confirmed	Pulmonary	F_CAT1	Standard		FB-DOT		CT2			3+	P	NS	N	NS	N	NS	N	NS	N	1+	C	NS	neg	NS	N								unknown
2014	RIF Resistant	Pulmonary	New	Standard	6Km-Lfx-Cs-Eto-Z/18Lfx-Cs-Eto-Z	FB_DOT	FB_DOT	CT2			N	N	N	P							N	N		unknown			N	N		N	N	N	N	neg	N	N	N	N	N	N	N	N	N	N	N	N	N	N	N
2014	RIF Resistant	Pulmonary	F_CAT1	Standard	6Km-Lfx-Cs-Eto-Z/18Lfx-Cs-Eto-Z	FB_DOT	FB_DOT	CT2			N	N	N	N	N	N	N	N	N	N	N	N		unknown	N	N	N	N	N			N	N	neg	N	N	N	N	N	N	N	N	N	N	N	N	N	N	N
2014	MDR Confirmed	Pulmonary	F_CAT2	Standard	6KMLEVCSETOZ/18LEVCSETOZ	FB_DOT	CB_DOT	CT1	Yes	Yes	2+	3+	Neg	P	N	1+	N	N					Neg	neg	N	N	N	N		1+	1+	1+	N	pos	2+	3+			P	N	N	N	P	N			Neg	Neg	Neg
2014	RIF Resistant	Pulmonary	F_CAT2	Standard	6kmlfxcsEtoz/18lfxcsEtoz	FB-DOT		CT1	Yes	Yes	3+	3+	N	N	Neg	Neg	N	C			N	N	Neg	neg	Neg	Neg	Neg	Neg	2+	Neg	Neg	Neg	Neg	neg	Neg	Neg			Neg	Neg	Neg	Neg	Neg	Neg
2014	MDR Confirmed	Pulmonary	F_CAT2	Standard		FB-DOT	FB-DOT	CT1	Yes	Yes	NS	N	NS	N	NS	N			NS	N	NS	N	NS	unknown			2+	N	NS	NS	N	NS	NS	neg	NS	N	NS	N			NS	N	NS	N	NS	N	NS	C	NS
2014	MDR Confirmed	Pulmonary	F_CAT2	Standard		FB-DOT	FB-DOT	CT1	Yes	Yes	NS	N	NS	N	NS	N	NS	N	NS	N	NS	N		unknown			NS	N	NS	NS	N	NS	NS	neg	NS	N	NS	N	NS	N	NS	N	NS		NS	N	N	N	N
2014	RIF Resistant	Pulmonary	RX after defualt	Standard		FB_DOT	CB_DOT	CT1	Yes	Yes	P	P												unknown									N	neg	N	N	N	N	NegNeg		N	N	Neg	Neg	Neg	Neg	Neg	Neg	Neg
2014	MDR Confirmed	Pulmonary	F_CAT2	Standard		FB_DOT	CB_DOT	CT1	Yes	Yes	1+	2+												unknown										unknown
2014	RIF Resistant	Pulmonary	F_CAT1	Standard	6Km-Lfx-Cs-Eto-Z/18Lfx-Cs-Eto-Z	FB-DOT		CT2			3+	P	N	P	N	N	N	N	N	N	N	N	N	neg	N	N			N	N	N	N	N	neg	N	N	N	N	N	N	N	N	N	N	N	N	N	N	N
2014	RIF Resistant	Pulmonary	Relapse	Standard		FB-DOT	FB-DOT	CT2			3+	P	1+	P	NS	N	NS	N	NS	N				unknown			NS	N	NS	NS		NS		unknown	NS	N	NS		NS	N	NS	N	NS				NS	N	NS
2014	RIF Resistant	Pulmonary	Other	Standard		FB-DOT		CT1	Yes	Yes	NS	P	NS	C	NS	N	NS	N	NS	N	NS	N	N	neg			NS	N		N	N	N	N	neg					N	N	N	N			N	N	N	N	N
2014	RIF Resistant	Pulmonary	New	Standard	6KmLfxCsEtoZ/18LfxCsEtoZ	FB-DOT	HOME BASED DOT	CT2			3+	1+	2+	P					2+	neg				unknown					neg			neg		unknown	neg	C							neg	N	neg	N			neg
2014	RIF Resistant	Pulmonary	New	Standard		FB-DOT		CT1	Yes	Yes	3+													unknown										unknown
2014	RIF Resistant	Pulmonary	New	Standard	6km-Lfx-Cs-Eto-Z-18Lfx-Cs-Eto-Z	FB-DOT	FB-DOT	CT1	Yes	Yes	3+	3+	P	N			NS	N	NS	N	N	C		unknown			N	P		N	C	N	N	neg	N	N	N	N	N	N	N	N	N	N	N	N	N	N	N
2014	MDR Confirmed	Pulmonary	F_CAT2	Standard	6km-lfx-csEto-Z18lfx-Cs-Eto-Z	FB-DOT	FB-DOT	CT2			NS	P	P	N			NS	N						unknown	NS	N							N	neg	N	N			N	N	N	N	N	N	N	N	N	N	N
2014	MDR Confirmed	Pulmonary	F_CAT2	Standard		FB-DOT		CT1	Yes	Yes	3+	P			NS	P	1+	C	NS	P	P	N	NS	neg	NS	N	NS	N	NS	NS	N	NS	NS	neg	NS	N	NS	C	NS	N	NS	N	ND	ND	NS	N	NS	N
2014	MDR Confirmed	Pulmonary	F_CAT2	Standard		FB-DOT	FB-DOT	CT2			3+	P	P	P	2+	N	N	d	1+	N	2+	C	1+	neg	N	N	n	N	N	N	N	N	N	neg	n	N	N	N	N	N	N
2014	RIF Resistant	Pulmonary	F_CAT1	Standard		FB-DOT	FB-DOT	CT1	Yes	Yes		1+	N	N	N	N	N	N	N	N	N	N	N	neg	N	N	N	N	N	N	N	N	N	neg			N	N	N	N	N	N	N	C	N	N	N	N	N
2014	RIF Resistant	Pulmonary	Relapse	Standard		FB_DOT	FB_DOT	CT1	Yes	Yes														unknown										unknown
2014	MDR Confirmed	Pulmonary	New	Standard		FB_DOT		CT1	Yes	Yes	N	N												unknown										unknown
2014	MDR Confirmed	Pulmonary	F_CAT2	Standard		FB_DOT	FB_DOT	CT1	Yes	Yes	N	N							N	N	N	N		unknown	N	N				N	N		N	neg					N						N	N	N	N
2014	MDR Confirmed	Pulmonary	F_CAT2	Standard		FB_DOT	FB_DOT	CT2			3+	1+						N			N	N	N	neg			N		N			N		unknown	N								N		N	N			N
2014	RIF Monoresistant	Pulmonary	F_CAT2	Standard		FB_DOT	FB_DOT	CT2			3+	P							1+	N	2+	N		unknown	N	N	N	N	3+	N	N		N	neg			N	N									N		N
2014	MDR Confirmed	Pulmonary	F_CAT1	Standard	6kmlfxcsEtoz/18lfxcsEtoz	FB_DOT	CB_DOT	CT1	Yes	Yes			P		N	N	N	N	P	C			N	neg	N	N			N			N	N	neg	N	N	Neg	Neg	Neg	Neg	Neg	Neg					Neg	Neg	Neg
2013	RIF Resistant	Pulmonary	F_CAT2	STD	Standard	FB-DOT	FB-DOT	CT1	Yes	Yes	NS	N	ND	ND	ND		ND		ND		ND		ND	unknown	ND		N	N	PD	N	ND	N	N	neg	ND	ND	N	N	ND	ND	N	ND	ND	ND	N
2013	MDR Confirmed	Pulmonary	F_CAT2	Standard		FB-DOT		CT1	Yes	Yes	1+	P	NS	N	NS	N	NS	N	NS	N	NS	N	3+	neg	PD		PD		NS	N	N		N	neg					N	N	N	N	N	N	N	N			N
2013	RIF Resistant	Pulmonary	F_CAT2	STD		FB-DOT	FB-DOT	CT1	Yes	Yes	1+	N	NS	N	N	N	ND							unknown	ND	ND	N	N		N	N	N	ND	unknown	N	N	ND	ND	ND	ND	ND	ND	N	ND
2013	MDR Confirmed	Pulmonary	Relapse	Individualised	8km,lfx.cs,eto,ez/16lfx,cs,eto,ez	FB_DOT		CT2			P	P	N	N			N	N	N	N	N	N		unknown			N	C		N	N	N	N	neg	N								N		N	N
2013	MDR Confirmed	Pulmonary	F_CAT2	Individualised		FB-DOT		CT1	Yes	Yes	2+	P			2+	P	2+	N	N	N	P	N	P	neg	N	N			N	N	N	N	N	neg	N		N	N	N	N			N				N	N	N
2013	MDR Confirmed	Pulmonary	F_CAT1	Emperical	8km,lfx,eto,cs,z/ 18lfx,eto,cs,z	FB_DOT		CT1	Yes	Yes	N	N	N	N	N	N					N	N	N	neg	N	N								unknown
2013	INH Mono resistant	Pulmonary	Relapse	Standard	8km,lfx.cs,eto,ez/16lfx,cs,eto,ez	FB_DOT		CT2			N	P	1+	P	P	N	N	N	N	N	P		N	neg	N	N				N				unknown	N	N
2013	MDR Confirmed	Pulmonary	F_CAT1	Standard		FB-DOT		CT2			N	N			N	N	N	P	N	N	N	N	N	neg			N	N	N	N	N	N	N	neg	N	N			N						N		N		N
2014	MDR Confirmed	Pulmonary	New	STD		FB-DOT		CT1	Yes	Yes														unknown										unknown
2014	MDR Confirmed	Pulmonary	F_CAT2	STD	6Km, Lfx, Z Eto Cs	FB-DOT	FB-DOT	CT1	Yes	Yes	NS	N	N	N	NS	N	ND	ND	ND	ND	ND	ND	N	neg	ND		ND	ND	ND		ND	N	N	neg	ND	ND	N	N	ND	ND	ND	ND	ND	ND	N	ND	N
2014	MDR Confirmed	Pulmonary	F_CAT2	STD	STD	FB-DOT	FB-DOT	CT1	Yes	Yes	NS	ND	N	N	ND	ND	N	C	ND	ND	N	N	N	neg	N	N	N	N		N	N	N	N	neg	1+	N	N	N	N	ND	ND	ND	N	ND
2014	RIF Resistant	Pulmonary	F_CAT2	Individualised	8km,lfx.cs,eto,ez/16lfx,cs,eto,ez	FB_DOT		CT1	Yes	Yes	P	P	2+	N	P	N	N	N					N	neg			N	N	N				N	neg			N	N	N		N	N			N	N	N	N	N
2014	MDR Confirmed	Pulmonary	New	Standard		FB-DOT		CT1	Yes	Yes	1+	P	N	N	N	N	N	N	N	N	N	N	N	neg	1+	P								unknown
2014	RIF Resistant	Pulmonary	Relapse	Emperical	8km,lfx.cs,eto,ez/16lfx,cs,eto,ez	FB_DOT		CT1	Yes	Yes	P	N												unknown										unknown
2014	RIF Resistant	Pulmonary	F_CAT1	Standard	8km,lfx.cs,eto,ez/16lfx,cs,eto,ez	FB_DOT		CT1	Yes	Yes	P		N	N	N	N					N	N	N	neg	N	N	N	N	N			N	N	neg	N	N	N	N	N	N	N	N	N	N	N	N	N	N
2014	MDR Confirmed	Pulmonary	F_CAT2	Standard	8km,lfx.cs,eto,ez/16lfx,cs,eto,ez	FB_DOT		CT1	Yes	Yes	P	P			P	N	P	N	N	N				unknown										unknown
2014	RIF Resistant	Pulmonary	F_CAT2	Standard	8km,lfx.cs,eto,ez/16lfx,cs,eto,ez	FB_DOT		CT1	Yes	Yes	N	P	N	N			N	N	N	N	N	N	N	neg	N	N								unknown
2014	MDR Confirmed	Pulmonary	F_CAT2	Standard		FB-DOT		CT1	Yes	Yes	3+	P	P	P	N	N	N	N	N	N	N	N	N	neg	N	N			N	N	N	N	N	unknown	N		N				N	N	N		N		N		N
2014	RIF Resistant	Pulmonary	New	Standard		FB-DOT		CT2			N	N			N	N	N	N	N	N	N	N	N	neg	N	N	N	N	N			N	N	neg	N		N		N				N				N
2014	RIF Resistant	Pulmonary	F_CAT2	Standard	6km,Lfx,Cs,Eto,Z/18Lfx,Cs,Eto,Z	FB-DOT		CT1	Yes	Yes	N	N	N	N	N	N	N	N	N	N	N	N		unknown	N	N	N	N	N					unknown
2014	MDR Confirmed	Pulmonary	RX after defualt	Standard	8km,lfx.cs,eto,z/16lfx,cs,eto,z	FB_DOT		CT2			2+	P			P	N	N	N	N		N	C	N	neg	N	N	N	N	N	N	N		N	neg			N	N			N	N	N	N	N	N	N	N
2014	RIF Resistant	Pulmonary	Relapse	Standard	8km,lfx.cs,eto,ez/16lfx,cs,eto,ez	FB_DOT		CT1	Yes	Yes	P	P	2+	P			P	N						unknown										unknown
[truncated: 10 more columns]
